# Supplementary material for: 2-[(3,5-Di-tert-butyl-4-hy­droxy­benz­yl)sulfan­yl]benzoic acid
Source: Acta Crystallogr Sect E Struct Rep Online. 2010 Jun 26;66(Pt 7):o1787. doi: 10.1107/S1600536810023731 (PMC3006858; doi:10.1107/S1600536810023731)
Supplement: Supplementary file 2 [file e-66-o1787-Isup2.hkl]

# 
# h,k,l, Fc-squared, Fo-squared, sigma(Fo-squared) and status flag 
# 
data_I
_shelx_title ' 1135_0m in P2(1)/c' 
_shelx_refln_list_code          4 
_shelx_F_calc_maximum      175.93 
_exptl_crystal_F_000       800.00 
_reflns_d_resolution_high  0.8406 
 
loop_ 
 _symmetry_equiv_pos_as_xyz 
 'x, y, z' 
 '-x, y+1/2, -z+1/2' 
 '-x, -y, -z' 
 'x, -y-1/2, z-1/2' 
 
_cell_length_a    18.1496 
_cell_length_b     5.6863 
_cell_length_c    20.2159 
_cell_angle_alpha  90.000 
_cell_angle_beta  101.172 
_cell_angle_gamma  90.000 
 
_shelx_F_squared_multiplier     1.000 
 
loop_ 
 _refln_index_h 
 _refln_index_k 
 _refln_index_l 
 _refln_F_squared_calc 
 _refln_F_squared_meas 
 _refln_F_squared_sigma 
 _refln_observed_status 
   2   0   0     1685.27     1573.86     13.74 o 
   3   0   0    12209.44    12026.52    110.59 o 
   4   0   0     9372.51     8346.99     76.27 o 
   5   0   0        5.68        0.27      1.58 o 
   6   0   0     3772.52     3743.26     41.18 o 
   7   0   0     1608.61     1499.77     19.16 o 
   8   0   0     1115.87     1141.02     15.80 o 
   9   0   0      981.64      939.14     19.18 o 
  10   0   0      225.71      246.04     13.48 o 
  11   0   0       47.59       40.77      4.10 o 
  12   0   0      544.91      487.52     34.97 o 
  13   0   0        5.32        0.67     15.80 o 
  14   0   0       38.98       35.81     10.15 o 
  15   0   0      144.70      155.59     17.00 o 
  16   0   0        7.28        4.34      8.62 o 
  17   0   0      345.12      355.15     25.52 o 
  18   0   0      320.87      315.16     24.82 o 
  19   0   0      172.30      162.53     19.56 o 
  20   0   0      118.31      124.55     23.47 o 
  21   0   0        0.07       -1.56     10.01 o 
   1   1   0     2943.61     2965.03     29.02 o 
   2   1   0        3.85        7.62      2.74 o 
   3   1   0     3043.36     2897.95     26.43 o 
   4   1   0       17.58       20.23      1.79 o 
   5   1   0        4.93        1.57      1.26 o 
   6   1   0       93.87       79.21      4.29 o 
   7   1   0     1055.93     1055.07     15.10 o 
   8   1   0     2872.21     3164.78     35.04 o 
   9   1   0     1535.75     1492.19     20.30 o 
  10   1   0      253.80      261.10     12.48 o 
  11   1   0      396.41      430.97     10.14 o 
  12   1   0        0.21        3.63      3.02 o 
  13   1   0        7.17        1.48      3.24 o 
  14   1   0        5.39       -0.25      6.06 o 
  15   1   0       87.68      104.48     11.73 o 
  16   1   0      152.77      141.62     13.35 o 
  17   1   0       33.47       20.40      8.37 o 
  18   1   0        2.19        3.11      7.06 o 
  19   1   0       16.36       28.33      8.98 o 
  20   1   0       58.54       46.26     10.65 o 
   0   2   0     1716.96     1653.34     31.86 o 
   1   2   0     2827.88     2689.82     32.97 o 
   2   2   0      189.99      131.96      5.11 o 
   3   2   0      321.54      314.02      7.07 o 
   4   2   0     1960.88     1671.28     20.39 o 
   5   2   0        0.53       -0.21      2.19 o 
   6   2   0      510.11      506.36      8.65 o 
   7   2   0      191.03      159.92      5.90 o 
   8   2   0     1612.25     1586.84     18.43 o 
   9   2   0      197.33      183.60      6.75 o 
  10   2   0      237.95      242.50     10.65 o 
  11   2   0      965.33      939.76     22.06 o 
  12   2   0      752.10      720.70     23.44 o 
  13   2   0      656.12      681.30     15.51 o 
  14   2   0     1884.63     1917.64     40.00 o 
  15   2   0       37.64       45.40      6.09 o 
  16   2   0       46.42       50.32      9.75 o 
  17   2   0       16.19       12.51     15.19 o 
  18   2   0       30.18       37.00     11.86 o 
  19   2   0       29.67       18.68     10.30 o 
  20   2   0        3.34       19.57      9.17 o 
   1   3   0      830.22      779.98     15.63 o 
   2   3   0     1542.42     1576.02     24.43 o 
   3   3   0     5255.82     5301.54     62.28 o 
   4   3   0      575.65      604.10     12.12 o 
   5   3   0      994.82     1050.20     16.82 o 
   6   3   0       22.51       25.66      2.72 o 
   7   3   0      175.73      180.73      7.93 o 
   8   3   0      786.19      803.60     13.35 o 
   9   3   0      636.35      646.18     11.85 o 
  10   3   0       51.31       55.51      5.18 o 
  11   3   0      530.77      546.78     15.74 o 
  12   3   0        3.02       -3.61      4.27 o 
  13   3   0      171.11      176.55     10.43 o 
  14   3   0        0.67        1.76      4.11 o 
  15   3   0      359.66      405.68     17.55 o 
  16   3   0       39.85       40.95      8.12 o 
  17   3   0       48.61       40.61     11.79 o 
  18   3   0        0.14       -1.57      7.01 o 
   0   4   0       92.62       94.30     13.30 o 
   1   4   0       10.97        7.88      4.05 o 
   2   4   0        8.13       10.31      4.20 o 
   3   4   0       94.80      118.47     10.98 o 
   4   4   0      368.29      383.18     12.36 o 
   5   4   0       19.21       21.35      5.54 o 
   6   4   0       22.20       18.11      4.14 o 
   7   4   0      161.44      165.39      8.16 o 
   8   4   0       52.73       46.35      4.98 o 
   9   4   0        0.14       -1.93      3.08 o 
  10   4   0       68.84       74.94      8.43 o 
  11   4   0      210.27      200.51     12.60 o 
  12   4   0      112.67      121.80     10.43 o 
  13   4   0       45.10       52.17      7.29 o 
  14   4   0       65.65       60.41      9.26 o 
  15   4   0       56.64       47.58      7.45 o 
  16   4   0        0.12       -5.19      5.19 o 
  17   4   0        1.18        9.67      7.73 o 
   1   5   0       96.00      104.44      9.25 o 
   2   5   0       66.32       47.29      6.98 o 
   3   5   0      115.19      123.98      9.73 o 
   4   5   0       59.21       46.90      7.07 o 
   5   5   0       25.36       27.22      5.95 o 
   6   5   0        0.02        1.33      4.47 o 
   7   5   0       22.12       26.18      5.35 o 
   8   5   0      104.30      119.01      8.75 o 
   9   5   0        7.92       13.40      5.90 o 
  10   5   0        4.11        1.59      5.03 o 
  11   5   0      253.35      278.72     16.10 o 
  12   5   0        8.29        0.79      5.25 o 
  13   5   0        5.23        8.01      6.20 o 
  14   5   0       23.89       33.98      7.78 o 
   0   6   0      145.74      173.06     18.14 o 
   1   6   0      186.12      206.41     13.87 o 
   2   6   0      120.16      113.91     11.38 o 
   3   6   0        6.17        3.19      5.27 o 
   4   6   0        2.76       -1.41      5.08 o 
   5   6   0       14.50        7.18      5.74 o 
   6   6   0       31.03       45.17      7.81 o 
   7   6   0       19.40       21.39      5.99 o 
   8   6   0        0.00        1.77      6.50 o 
   9   6   0        9.30        4.59      7.14 o 
 -21   1   1       22.60       27.15      9.71 o 
 -20   1   1       52.00       60.23     10.91 o 
 -19   1   1        0.46        8.69      7.48 o 
 -18   1   1        4.42       -6.17      6.17 o 
 -17   1   1       46.41       48.83      9.70 o 
 -16   1   1       81.17      101.42     11.90 o 
 -15   1   1       22.18       24.41      7.84 o 
 -14   1   1      132.85      149.69      9.54 o 
 -13   1   1      160.37      172.17     13.37 o 
 -12   1   1       89.31       84.16      5.69 o 
 -11   1   1      645.18      591.36     11.89 o 
 -10   1   1      354.31      333.35      8.70 o 
  -9   1   1      120.49      141.16      6.35 o 
  -8   1   1     2900.38     3033.65     33.77 o 
  -7   1   1      366.95      395.09      8.31 o 
  -6   1   1        2.58        2.45      1.33 o 
  -5   1   1      252.73      240.76      5.54 o 
  -4   1   1     3182.34     3131.08     28.51 o 
  -3   1   1     2525.91     2454.17     22.92 o 
  -2   1   1     8895.80     8939.77     73.95 o 
  -1   1   1     7414.52     7210.90     52.22 o 
   0   1   1     2981.99     2910.55     25.64 o 
   1   1   1     1147.13     1145.36      9.45 o 
   2   1   1      318.46      365.35      5.93 o 
   3   1   1        0.07       -1.13      1.38 o 
   4   1   1     1992.66     1874.73     18.37 o 
   5   1   1      157.70      145.91      3.71 o 
   6   1   1        5.60       23.50      2.00 o 
   7   1   1      930.18      940.62     14.06 o 
   8   1   1      516.40      423.49      9.17 o 
   9   1   1     1334.77     1368.83     19.32 o 
  10   1   1     1140.89     1242.04     18.53 o 
  11   1   1      118.24      132.18      9.74 o 
  12   1   1      105.15      116.18      6.61 o 
  13   1   1      743.14      679.21     24.46 o 
  14   1   1      176.87      158.13     15.81 o 
  15   1   1      270.28      232.04     16.19 o 
  16   1   1      180.25      172.38     14.96 o 
  17   1   1       54.94       50.00      9.79 o 
  18   1   1       34.43       57.01     18.45 o 
  19   1   1      152.15      170.58     15.99 o 
  20   1   1      119.18      117.47     14.25 o 
 -20   2   1       72.91       97.89     13.73 o 
 -19   2   1       73.32       76.81     15.30 o 
 -18   2   1        6.92        9.37      7.62 o 
 -17   2   1       22.85       19.93      7.76 o 
 -16   2   1        6.13        6.78      6.85 o 
 -15   2   1       79.82       98.08      8.34 o 
 -14   2   1       10.26        7.88      4.54 o 
 -13   2   1      357.57      363.05     12.03 o 
 -12   2   1       84.91       82.60      6.75 o 
 -11   2   1      272.90      292.45     10.23 o 
 -10   2   1       22.96       15.09      4.05 o 
  -9   2   1      388.92      412.63      8.35 o 
  -8   2   1       77.96       99.60      4.27 o 
  -7   2   1       82.80       59.59      4.55 o 
  -6   2   1      260.33      231.96      6.26 o 
  -5   2   1      142.72      139.54      5.18 o 
  -4   2   1     1342.24     1470.15     16.21 o 
  -3   2   1      311.69      326.03      5.76 o 
  -2   2   1     2094.89     2021.81     20.44 o 
  -1   2   1       12.92        9.56      1.80 o 
   0   2   1        3.18        1.76      2.12 o 
   1   2   1     2172.84     2272.56     28.94 o 
   2   2   1      135.64      137.07      5.49 o 
   3   2   1      492.66      445.20      8.58 o 
   4   2   1      872.44      864.12     12.94 o 
   5   2   1      387.23      330.72      7.56 o 
   6   2   1       89.73       87.58      4.25 o 
   7   2   1      612.42      620.56     11.41 o 
   8   2   1       11.58       10.70      2.26 o 
   9   2   1       37.91       59.13      3.96 o 
  10   2   1      353.37      338.17     12.38 o 
  11   2   1      650.30      628.98     14.46 o 
  12   2   1      995.48      976.31     18.42 o 
  13   2   1      280.38      286.26     11.19 o 
  14   2   1       53.85       63.41      8.22 o 
  15   2   1       50.79       54.12      9.84 o 
  16   2   1      340.99      295.14     31.43 o 
  17   2   1       51.28       48.97     12.02 o 
  18   2   1        8.90        5.08      7.52 o 
  19   2   1       27.43       41.74     10.29 o 
  20   2   1        0.01       -4.95      7.32 o 
 -19   3   1        0.04        2.97      7.65 o 
 -18   3   1        0.48        5.08      8.54 o 
 -17   3   1       94.51       89.45     12.48 o 
 -16   3   1        4.95        7.99      5.17 o 
 -15   3   1       71.96       80.94      8.27 o 
 -14   3   1       28.44       21.05      7.44 o 
 -13   3   1       71.31       76.74      7.50 o 
 -12   3   1        1.04       -3.24      4.19 o 
 -11   3   1       14.81        7.53      5.42 o 
 -10   3   1       26.90       15.57      4.67 o 
  -9   3   1      201.49      214.02      9.52 o 
  -8   3   1        6.64        5.54      2.46 o 
  -7   3   1       25.70       27.61      2.91 o 
  -6   3   1      295.76      320.90      6.57 o 
  -5   3   1      197.42      208.63      8.24 o 
  -4   3   1        0.90        1.38      2.59 o 
  -3   3   1      153.66      157.84      8.66 o 
  -2   3   1        0.01        2.97      2.96 o 
  -1   3   1      156.99      133.07      8.21 o 
   0   3   1        3.91        8.24      3.08 o 
   1   3   1     1458.14     1379.65     22.36 o 
   2   3   1      364.65      374.93     12.20 o 
   3   3   1      141.70      139.89      7.71 o 
   4   3   1       62.03       45.62      4.28 o 
   5   3   1      294.20      274.95     10.06 o 
   6   3   1       36.26       33.83      3.85 o 
   7   3   1       30.35       36.49      3.77 o 
   8   3   1      285.10      262.98      9.63 o 
   9   3   1      125.45      126.49      7.39 o 
  10   3   1       27.71       18.89      5.03 o 
  11   3   1        6.56        4.43      4.95 o 
  12   3   1      173.38      184.71     10.48 o 
  13   3   1       66.30       74.94      7.56 o 
  14   3   1      316.39      291.76     19.03 o 
  15   3   1        1.45        4.83      4.84 o 
  16   3   1        0.12        0.54      7.34 o 
  17   3   1       58.27       69.77     16.67 o 
  18   3   1        7.71        8.83      9.75 o 
 -17   4   1        1.82       -5.97      6.24 o 
 -16   4   1       17.26        9.99      5.86 o 
 -15   4   1        2.63       -0.86      5.01 o 
 -14   4   1        5.00       -2.47      4.79 o 
 -13   4   1        6.58        0.56      4.79 o 
 -12   4   1       54.92       44.00      7.36 o 
 -11   4   1      185.77      206.51     12.88 o 
 -10   4   1        0.38       -4.23      4.23 o 
  -9   4   1        0.61       -1.68      3.07 o 
  -8   4   1      224.44      244.36      9.46 o 
  -7   4   1      165.90      151.83     10.99 o 
  -6   4   1       81.79       84.63      6.48 o 
  -5   4   1      112.39      101.83      7.86 o 
  -4   4   1      133.31      129.24      8.54 o 
  -3   4   1       11.56       10.29      4.10 o 
  -2   4   1      389.42      378.69     12.22 o 
  -1   4   1      266.61      247.14     17.09 o 
   0   4   1      184.14      189.68      7.20 o 
   1   4   1      119.71      112.80      8.28 o 
   2   4   1      609.44      620.43     15.68 o 
   3   4   1       42.08       41.31      5.56 o 
   4   4   1      119.88      115.04      8.28 o 
   5   4   1      248.22      221.95     11.05 o 
   6   4   1       98.31      104.39      7.78 o 
   7   4   1        0.06       -0.43      3.07 o 
   8   4   1        7.68       -1.38      4.71 o 
   9   4   1      374.08      369.06     11.13 o 
  10   4   1      400.60      370.40     16.60 o 
  11   4   1      206.57      220.20     13.13 o 
  12   4   1      371.62      379.58     17.32 o 
  13   4   1       34.78       44.54      7.03 o 
  14   4   1       12.67       15.51      5.83 o 
  15   4   1        0.68        5.21      5.49 o 
  16   4   1       68.89       60.04      8.38 o 
 -14   5   1        1.91        4.56      5.93 o 
 -13   5   1        6.15        2.20      5.89 o 
 -12   5   1        3.22        3.98      5.77 o 
 -11   5   1       12.01       14.23      6.09 o 
 -10   5   1        0.03        3.56      5.25 o 
  -9   5   1       14.60       14.01      5.78 o 
  -8   5   1       37.64       36.90      5.87 o 
  -7   5   1        0.26        1.46      5.21 o 
  -6   5   1       18.49        7.98      8.45 o 
  -5   5   1       63.54       54.12      7.17 o 
  -4   5   1       65.34       70.76      7.89 o 
  -3   5   1       68.63       67.70      7.69 o 
  -2   5   1       75.35       76.03     10.07 o 
  -1   5   1       74.10       70.73      8.11 o 
   0   5   1      357.85      404.85     15.14 o 
   1   5   1      170.56      166.35     11.20 o 
   2   5   1       64.47       57.36      7.54 o 
   3   5   1       21.03       30.95      6.01 o 
   4   5   1      188.76      191.18     11.81 o 
   5   5   1        3.88        2.55      4.56 o 
   6   5   1       25.29       24.54      8.04 o 
   7   5   1       22.71       25.15      6.72 o 
   8   5   1      116.01      119.11      8.83 o 
   9   5   1       18.96       20.40      7.38 o 
  10   5   1       14.80       22.34      6.53 o 
  11   5   1        9.79        3.97      5.52 o 
  12   5   1        4.36        7.26      7.90 o 
  13   5   1       52.62       46.45      9.49 o 
  14   5   1        0.04        5.41      6.35 o 
  -9   6   1       21.64       23.66      9.03 o 
  -8   6   1        1.19        1.78      6.32 o 
  -7   6   1        4.11        1.16      4.91 o 
  -6   6   1        2.05       -1.55      5.05 o 
  -5   6   1        4.70        1.89      5.47 o 
  -4   6   1        0.59        9.33      6.14 o 
  -3   6   1        6.19        2.85      5.32 o 
  -2   6   1       44.53       41.84      8.84 o 
  -1   6   1        5.08        7.96      7.78 o 
   0   6   1       21.97       20.34      6.59 o 
   1   6   1        5.69        8.55      5.92 o 
   2   6   1        7.09       12.06      5.95 o 
   3   6   1        3.56       -4.63      4.87 o 
   4   6   1        1.55       -2.36      5.29 o 
   5   6   1        7.94        7.45      5.60 o 
   6   6   1        1.45       -4.95      4.95 o 
   7   6   1        1.72        0.11      4.76 o 
   8   6   1        4.43        1.22      6.74 o 
   9   6   1        0.77        7.30      7.42 o 
 -21   0   2       17.66       28.79     14.71 o 
 -20   0   2       74.31       78.24     19.72 o 
 -19   0   2        3.14       -8.85      8.85 o 
 -18   0   2      151.76      123.71     26.44 o 
 -17   0   2      340.28      322.42     24.15 o 
 -16   0   2      419.63      411.41     66.34 o 
 -15   0   2      891.05      890.68     31.88 o 
 -14   0   2        2.71        2.99      8.19 o 
 -13   0   2       14.43       15.16      8.35 o 
 -12   0   2      163.60      185.85      7.87 o 
 -11   0   2      263.20      275.17      9.11 o 
 -10   0   2        5.35       19.51      3.44 o 
  -9   0   2     3777.20     3670.91     50.63 o 
  -8   0   2     1928.15     2081.13     31.16 o 
  -7   0   2       47.77       34.05      3.34 o 
  -6   0   2        0.06       10.89      5.63 o 
  -5   0   2     1924.83     2017.22     36.24 o 
  -4   0   2     5358.27     5757.08     86.78 o 
  -3   0   2     3348.35     3178.41     49.07 o 
  -2   0   2     3583.58     3331.25     68.22 o 
  -1   0   2     7715.38     7394.71     61.78 o 
   0   0   2     4370.97     4568.30     95.76 o 
   1   0   2     5123.33     5240.57     61.45 o 
   2   0   2     4244.77     4127.88     50.07 o 
   3   0   2    11949.80    11658.65    168.58 o 
   4   0   2        0.20        7.82      4.54 o 
   5   0   2     1247.24     1026.74     16.94 o 
   6   0   2     3075.05     2980.18     40.50 o 
   7   0   2     2728.40     2534.90     36.38 o 
   8   0   2     7844.03     9010.37    111.29 o 
   9   0   2     2570.58     2732.56     40.03 o 
  10   0   2      333.41      406.59     13.81 o 
  11   0   2       26.21       22.75      6.22 o 
  12   0   2      499.43      529.55     13.52 o 
  13   0   2      135.04      149.48     15.59 o 
  14   0   2      283.37      278.29     21.02 o 
  15   0   2        6.83        5.38      8.85 o 
  16   0   2       18.32       -2.52     11.11 o 
  17   0   2       39.29       44.08     12.16 o 
  18   0   2      363.76      329.88     25.97 o 
  19   0   2       76.71       41.93     17.21 o 
  20   0   2      196.26      257.24     33.17 o 
 -21   1   2        2.64       11.85     12.60 o 
 -20   1   2        3.20        4.18      7.63 o 
 -19   1   2        0.06        0.67      7.11 o 
 -18   1   2       24.38       14.65      7.97 o 
 -17   1   2       27.94       33.10      8.58 o 
 -16   1   2       19.37       16.56      7.58 o 
 -15   1   2      263.09      261.86     16.78 o 
 -14   1   2       47.81       51.93      5.30 o 
 -13   1   2       61.63       64.53      5.63 o 
 -12   1   2      275.41      254.12      8.63 o 
 -11   1   2       92.85       91.73      8.48 o 
 -10   1   2        0.98        5.93      4.79 o 
  -9   1   2       54.46       67.04      4.62 o 
  -8   1   2       29.03       35.55      3.62 o 
  -7   1   2       64.61       75.58      3.20 o 
  -6   1   2     1108.25     1094.75     14.09 o 
  -5   1   2       48.60       48.87      2.87 o 
  -4   1   2      318.12      310.12      8.20 o 
  -3   1   2     1124.74     1125.44     12.16 o 
  -2   1   2      978.23     1036.68     10.90 o 
  -1   1   2     4435.36     4520.52     39.06 o 
   0   1   2    16982.83    16597.63    127.32 o 
   1   1   2      513.46      475.71      5.66 o 
   2   1   2    15940.59    15596.08    118.27 o 
   3   1   2      985.12      879.78     11.42 o 
   4   1   2      321.86      285.55      7.95 o 
   5   1   2       52.52       41.58      4.24 o 
   6   1   2      184.55      157.50      5.69 o 
   7   1   2      397.37      437.27      9.17 o 
   8   1   2      150.87      180.18      6.72 o 
   9   1   2     1213.00     1191.86     17.71 o 
  10   1   2      157.40      168.50      7.18 o 
  11   1   2      258.08      293.20     11.14 o 
  12   1   2      232.55      258.48     10.79 o 
  13   1   2       60.14       51.71      8.22 o 
  14   1   2        2.71       -4.39      6.42 o 
  15   1   2        1.91       -3.00      6.42 o 
  16   1   2      198.13      157.36     14.33 o 
  17   1   2        0.40        2.25      6.86 o 
  18   1   2        2.11        2.46      7.22 o 
  19   1   2        0.75        5.74      7.94 o 
  20   1   2        0.04       -3.75      7.20 o 
 -20   2   2       66.36       66.95     11.92 o 
 -19   2   2       73.56       87.47     12.51 o 
 -18   2   2       25.61       23.34     12.58 o 
 -17   2   2       98.52       94.34     12.04 o 
 -16   2   2      214.57      210.37     16.26 o 
 -15   2   2      178.31      192.09     10.24 o 
 -14   2   2       17.82       16.92      5.11 o 
 -13   2   2      214.28      218.26     10.37 o 
 -12   2   2      120.36      114.00      7.50 o 
 -11   2   2      114.73      110.92      7.18 o 
 -10   2   2       93.58       95.05      7.05 o 
  -9   2   2     1105.71     1165.85     19.34 o 
  -8   2   2      173.26      172.65      7.99 o 
  -7   2   2      126.78      132.26      6.43 o 
  -6   2   2      239.78      251.58      5.50 o 
  -5   2   2     3623.74     3670.93     32.40 o 
  -4   2   2      674.78      558.82      8.83 o 
  -3   2   2     1217.66     1236.92     14.30 o 
  -2   2   2      200.55      237.61      5.78 o 
  -1   2   2      190.95      170.66      5.10 o 
   0   2   2     1385.45     1370.71     13.65 o 
   1   2   2       43.97       57.17      2.38 o 
   2   2   2      129.44      176.86      4.53 o 
   3   2   2       95.41      108.80      4.71 o 
   4   2   2      955.96      964.20     12.97 o 
   5   2   2      556.66      501.75      8.76 o 
   6   2   2     1813.53     1799.10     20.36 o 
   7   2   2        1.66        2.37      2.43 o 
   8   2   2      161.16      164.07      6.50 o 
   9   2   2      377.47      366.34      8.16 o 
  10   2   2      116.07      110.18     11.55 o 
  11   2   2      159.95      167.48      8.72 o 
  12   2   2        3.62        3.44      3.99 o 
  13   2   2        5.88        0.95      3.99 o 
  14   2   2      308.42      295.88     11.80 o 
  15   2   2      187.61      184.94     14.92 o 
  16   2   2        0.23       -3.23      8.38 o 
  17   2   2       24.93       17.52     12.32 o 
  18   2   2        1.19        1.36      7.24 o 
  19   2   2       15.80       17.69      9.37 o 
 -19   3   2       54.91       58.53     11.76 o 
 -18   3   2       79.42       89.39     12.74 o 
 -17   3   2       16.77       22.71      8.30 o 
 -16   3   2       90.31       75.03      8.19 o 
 -15   3   2       22.74       25.11      5.91 o 
 -14   3   2      381.67      373.28     20.24 o 
 -13   3   2      246.19      240.27     13.55 o 
 -12   3   2      330.98      313.65     15.08 o 
 -11   3   2      246.86      238.52     17.36 o 
 -10   3   2       16.13       21.03      3.41 o 
  -9   3   2       22.96       17.56      3.03 o 
  -8   3   2      444.12      478.41     10.71 o 
  -7   3   2      277.50      274.79      6.71 o 
  -6   3   2       25.55       38.41      3.11 o 
  -5   3   2     1047.21     1079.11     14.30 o 
  -4   3   2        0.92        1.27      1.63 o 
  -3   3   2       17.10       13.98      2.23 o 
  -2   3   2     1523.29     1549.13     20.16 o 
  -1   3   2      300.87      261.30      7.92 o 
   0   3   2      553.51      508.55      8.25 o 
   1   3   2        6.86        6.81      3.18 o 
   2   3   2      370.38      370.27     16.71 o 
   3   3   2       31.93       31.41      3.94 o 
   4   3   2       11.38       25.42      3.59 o 
   5   3   2        0.63        4.42      2.63 o 
   6   3   2       40.39       29.50      4.48 o 
   7   3   2        1.71        2.92      2.48 o 
   8   3   2      154.75      145.91      6.72 o 
   9   3   2      381.81      375.91      9.05 o 
  10   3   2      406.18      354.32     13.82 o 
  11   3   2      909.60      909.95     28.11 o 
  12   3   2       94.39       85.65      7.66 o 
  13   3   2       98.96       94.92      8.23 o 
  14   3   2        1.18        5.13      4.56 o 
  15   3   2      310.27      298.74     13.87 o 
  16   3   2      241.92      234.54     18.48 o 
  17   3   2       75.45       79.44     12.11 o 
  18   3   2       68.65       79.92     12.80 o 
 -17   4   2        1.14       -1.51      8.45 o 
 -16   4   2       13.46       13.76      5.89 o 
 -15   4   2       41.37       47.39      7.36 o 
 -14   4   2        9.71        4.85      5.02 o 
 -13   4   2        9.74        1.33      5.27 o 
 -12   4   2        3.03       -4.61      4.61 o 
 -11   4   2        3.98       -0.24      4.88 o 
 -10   4   2       13.39       12.50      5.49 o 
  -9   4   2        7.88        3.57      3.38 o 
  -8   4   2       39.17       39.59      4.81 o 
  -7   4   2      162.75      153.34      7.88 o 
  -6   4   2      118.17      111.47      7.33 o 
  -5   4   2       60.14       53.46      6.30 o 
  -4   4   2      268.70      238.71     11.42 o 
  -3   4   2       32.23       33.21      5.31 o 
  -2   4   2       53.02       47.68      5.91 o 
  -1   4   2       72.30       78.81      7.22 o 
   0   4   2        0.37       -3.14      3.32 o 
   1   4   2       36.63       25.96      4.06 o 
   2   4   2       64.16       65.27      7.58 o 
   3   4   2       83.92       80.88      7.16 o 
   4   4   2      149.74      157.65      9.49 o 
   5   4   2      219.24      207.83     13.87 o 
   6   4   2       43.43       56.30      5.32 o 
   7   4   2       89.62       98.19      6.58 o 
   8   4   2        5.42       11.45      4.20 o 
   9   4   2        3.10        2.72      3.46 o 
  10   4   2       58.15       70.26      8.11 o 
  11   4   2       81.16       81.20      8.74 o 
  12   4   2       55.70       63.53      8.63 o 
  13   4   2        7.05        0.78      4.92 o 
  14   4   2       42.11       39.47      7.02 o 
  15   4   2       28.41        9.66      5.89 o 
  16   4   2       13.14        2.46      5.56 o 
 -14   5   2        0.92        9.88      6.43 o 
 -13   5   2        8.25       12.88      6.50 o 
 -12   5   2      132.85      159.04     12.78 o 
 -11   5   2       41.39       49.91      7.91 o 
 -10   5   2        0.91       -1.57      5.13 o 
  -9   5   2       11.86       -3.08      4.82 o 
  -8   5   2        2.55       -3.75      3.75 o 
  -7   5   2        1.97       -4.11      4.11 o 
  -6   5   2       48.26       49.96      7.12 o 
  -5   5   2       18.09       13.05      5.32 o 
  -4   5   2        2.47       -2.63      4.45 o 
  -3   5   2      154.97      165.24     11.13 o 
  -2   5   2       25.61       17.06      6.14 o 
  -1   5   2       60.36       45.21      8.85 o 
   0   5   2      123.15      128.13     13.96 o 
   1   5   2       29.81       29.29      6.22 o 
   2   5   2       25.32       20.76      5.58 o 
   3   5   2       38.67       35.65      6.24 o 
   4   5   2        0.18        1.14      4.68 o 
   5   5   2        7.32        7.81      4.80 o 
   6   5   2      178.60      185.77     11.59 o 
   7   5   2       16.53       17.00      6.84 o 
   8   5   2        2.49       -0.30      5.63 o 
   9   5   2       35.44       43.57      7.56 o 
  10   5   2       45.13       59.44      8.85 o 
  11   5   2       39.76       48.92      8.14 o 
  12   5   2      112.45      131.31     11.85 o 
  13   5   2       12.91        6.17      5.94 o 
  -9   6   2        5.00        8.76      7.47 o 
  -8   6   2       58.91       79.37     11.54 o 
  -7   6   2        3.04        8.97      5.95 o 
  -6   6   2        0.60        1.80      5.26 o 
  -5   6   2        0.79        1.66      5.39 o 
  -4   6   2       31.73       37.40      7.50 o 
  -3   6   2        0.19        3.13      5.27 o 
  -2   6   2       92.90       77.46      9.08 o 
  -1   6   2       11.35       10.11      5.97 o 
   0   6   2       13.45        4.90      6.05 o 
   1   6   2        0.69        0.11      6.19 o 
   2   6   2        0.02       -4.62      4.62 o 
   3   6   2        0.45       -1.04      5.08 o 
   4   6   2        4.47        9.55      5.90 o 
   5   6   2        0.02       -2.52      5.03 o 
   6   6   2       10.41        7.78      5.56 o 
   7   6   2       74.16       70.86      9.36 o 
   8   6   2       34.54       22.22      8.85 o 
   9   6   2        4.31        4.45      7.22 o 
 -21   1   3      137.67      138.25     15.28 o 
 -20   1   3      182.39      185.18     16.67 o 
 -19   1   3      156.46      187.10     16.29 o 
 -18   1   3      130.83      111.68     12.57 o 
 -17   1   3        7.59       11.52      7.01 o 
 -16   1   3      179.14      176.79     14.53 o 
 -15   1   3        3.31        5.72      9.17 o 
 -14   1   3     1277.13     1324.58     22.24 o 
 -13   1   3     1782.68     1687.22     28.24 o 
 -12   1   3      348.33      319.47      9.67 o 
 -11   1   3       14.10       22.52      3.65 o 
 -10   1   3     1983.47     2090.56     34.60 o 
  -9   1   3     1098.15     1102.24     13.84 o 
  -8   1   3     2692.24     2640.59     26.64 o 
  -7   1   3      548.93      552.91      8.51 o 
  -6   1   3      914.39      859.87     12.17 o 
  -5   1   3       12.96       23.24      2.48 o 
  -4   1   3      190.07      154.74      4.02 o 
  -3   1   3     4162.10     4021.28     38.84 o 
  -2   1   3     6726.30     6736.11     56.69 o 
  -1   1   3      336.55      346.27      8.49 o 
   0   1   3    13505.79    13203.29    108.45 o 
   1   1   3     5666.41     5533.02     47.13 o 
   2   1   3      293.22      254.19      5.49 o 
   3   1   3     3024.81     2768.41     26.16 o 
   4   1   3      381.66      384.92      8.42 o 
   5   1   3     1214.56     1221.93     24.58 o 
   6   1   3        5.68       23.54      2.85 o 
   7   1   3     1632.68     1729.01     22.06 o 
   8   1   3       44.10       52.58      5.09 o 
   9   1   3      479.09      468.53     12.06 o 
  10   1   3     1619.34     1554.14     20.36 o 
  11   1   3      172.53      155.62     13.53 o 
  12   1   3      314.02      322.44     12.26 o 
  13   1   3        0.39       -3.73      4.11 o 
  14   1   3       68.80       82.51     10.61 o 
  15   1   3       60.02       61.57      9.89 o 
  16   1   3      282.14      292.13     18.97 o 
  17   1   3       60.12       78.50     14.54 o 
  18   1   3        0.14       -3.61      6.74 o 
  19   1   3        4.10        3.94      7.86 o 
  20   1   3        9.09       10.39      8.23 o 
 -20   2   3        7.42       -0.02      7.64 o 
 -19   2   3       10.09       12.02      8.06 o 
 -18   2   3      125.10      106.04     12.75 o 
 -17   2   3      338.08      348.41     20.53 o 
 -16   2   3      254.20      290.63     19.94 o 
 -15   2   3      394.66      380.43     13.00 o 
 -14   2   3      108.96      121.29      8.31 o 
 -13   2   3     1021.18     1007.37     19.06 o 
 -12   2   3      534.02      490.82     12.64 o 
 -11   2   3     1251.11     1241.01     20.48 o 
 -10   2   3     2608.60     2657.64     31.77 o 
  -9   2   3        5.28        9.66      3.97 o 
  -8   2   3      108.23      118.44      5.73 o 
  -7   2   3     1195.98     1384.70     16.97 o 
  -6   2   3     2451.03     2466.27     25.82 o 
  -5   2   3     1279.68     1403.12     15.33 o 
  -4   2   3       19.27       10.22      2.10 o 
  -3   2   3     1500.73     1433.15     14.84 o 
  -2   2   3     2682.37     2676.74     26.23 o 
  -1   2   3     1886.39     1854.97     17.78 o 
   0   2   3        0.09        0.40      1.76 o 
   1   2   3      930.00      970.66     10.65 o 
   2   2   3     2496.00     2473.46     23.80 o 
   3   2   3     1804.68     1798.25     17.43 o 
   4   2   3      229.67      242.21      5.32 o 
   5   2   3      299.02      250.32      7.63 o 
   6   2   3      726.18      727.69     11.18 o 
   7   2   3     1398.26     1392.86     19.51 o 
   8   2   3      172.54      177.62      6.86 o 
   9   2   3       50.26       43.27      3.85 o 
  10   2   3       46.40       55.72      5.01 o 
  11   2   3       46.71       43.88      6.77 o 
  12   2   3        4.36       11.58      4.23 o 
  13   2   3       53.50       41.42      5.86 o 
  14   2   3       89.28       76.89      8.46 o 
  15   2   3       13.21       20.96      8.26 o 
  16   2   3        6.43       -6.49      6.49 o 
  17   2   3       71.51       64.84     12.70 o 
  18   2   3      122.67      130.94     14.28 o 
  19   2   3      141.39      184.23     17.09 o 
 -19   3   3        2.38       -0.96      7.95 o 
 -18   3   3       11.93        6.61      7.69 o 
 -17   3   3       17.88       15.76      8.05 o 
 -16   3   3       92.99      106.38      9.07 o 
 -15   3   3       40.66       41.88      7.15 o 
 -14   3   3       42.61       42.48      7.00 o 
 -13   3   3       10.80        7.66      4.64 o 
 -12   3   3       38.45       42.66      5.14 o 
 -11   3   3       82.14       75.58      6.41 o 
 -10   3   3       42.05       48.30      5.52 o 
  -9   3   3      394.96      423.49      9.53 o 
  -8   3   3       44.51       45.43      4.12 o 
  -7   3   3       23.24       31.71      3.17 o 
  -6   3   3       28.06       27.92      4.40 o 
  -5   3   3       85.68       81.23      4.34 o 
  -4   3   3        2.22       -1.59      2.05 o 
  -3   3   3        3.80        8.90      2.40 o 
  -2   3   3        2.06        2.45      1.82 o 
  -1   3   3      147.80      150.56      6.26 o 
   0   3   3      803.30      725.07     10.73 o 
   1   3   3        0.83       -0.17      1.68 o 
   2   3   3      180.05      196.04      9.10 o 
   3   3   3      375.23      351.77      9.30 o 
   4   3   3       13.38       12.17      4.60 o 
   5   3   3       26.33       31.93      3.05 o 
   6   3   3      302.39      278.17      6.58 o 
   7   3   3       25.30       24.91      2.97 o 
   8   3   3        6.79        7.19      3.01 o 
   9   3   3       77.40       80.82      6.57 o 
  10   3   3      223.17      229.84     12.20 o 
  11   3   3        1.22        6.38      5.46 o 
  12   3   3       16.47       15.99      5.04 o 
  13   3   3       37.29       39.97      6.35 o 
  14   3   3       21.66       15.74      6.97 o 
  15   3   3        8.10        0.05      6.22 o 
  16   3   3        4.57       13.56      8.25 o 
  17   3   3        1.71        9.40      7.96 o 
  18   3   3        0.16        7.70      7.86 o 
 -17   4   3      125.82      121.09     10.50 o 
 -16   4   3        9.21       18.89      6.03 o 
 -15   4   3        9.07        4.66      5.07 o 
 -14   4   3       20.57       13.42      5.41 o 
 -13   4   3      249.73      258.44     14.71 o 
 -12   4   3      101.53      112.20      9.89 o 
 -11   4   3      454.01      472.17     16.17 o 
 -10   4   3       86.29       87.48     12.69 o 
  -9   4   3       54.69       49.37      5.26 o 
  -8   4   3       93.42       87.72      7.71 o 
  -7   4   3       41.28       31.03      4.58 o 
  -6   4   3       31.58       30.71      5.09 o 
  -5   4   3      630.37      625.87     15.95 o 
  -4   4   3      459.48      449.73     20.56 o 
  -3   4   3      372.56      350.09     13.51 o 
  -2   4   3      137.76      132.52      7.50 o 
  -1   4   3       11.54       18.37      3.42 o 
   0   4   3       54.79       52.15      5.71 o 
   1   4   3      922.40      985.57     17.30 o 
   2   4   3      316.66      315.83     12.32 o 
   3   4   3      153.90      157.70      9.48 o 
   4   4   3      129.47      132.26      8.89 o 
   5   4   3      194.16      188.93      9.36 o 
   6   4   3      473.53      499.55     12.69 o 
   7   4   3       39.72       46.16      5.12 o 
   8   4   3      365.20      353.33     11.15 o 
   9   4   3       34.12       33.47      5.47 o 
  10   4   3      449.21      449.73     16.62 o 
  11   4   3        0.50        0.33      4.81 o 
  12   4   3       17.81       11.57      5.87 o 
  13   4   3       96.27      116.19      9.68 o 
  14   4   3       26.31       21.00      6.19 o 
  15   4   3       18.96       17.18      6.37 o 
  16   4   3       21.21        8.28      6.32 o 
 -14   5   3       58.08       60.45      9.14 o 
 -13   5   3       70.10       77.71     12.24 o 
 -12   5   3       39.15       40.55      7.68 o 
 -11   5   3        6.84        1.19      5.19 o 
 -10   5   3        5.06        3.70      5.09 o 
  -9   5   3       66.12       65.35      9.79 o 
  -8   5   3       21.26       34.85      5.86 o 
  -7   5   3       40.73       28.63      6.13 o 
  -6   5   3        9.51        4.39      4.70 o 
  -5   5   3        7.09        6.67      5.06 o 
  -4   5   3        1.46       -4.09      4.09 o 
  -3   5   3        6.70       -2.49      5.74 o 
  -2   5   3       36.47       49.54     11.23 o 
  -1   5   3      350.91      373.20     24.89 o 
   0   5   3       17.78        7.31      5.08 o 
   1   5   3       37.30       38.92      6.55 o 
   2   5   3       34.59       29.96      6.11 o 
   3   5   3       30.40       25.48      7.32 o 
   4   5   3       31.19       30.25      6.28 o 
   5   5   3      220.34      222.06     15.46 o 
   6   5   3        8.29       13.40      6.80 o 
   7   5   3        0.34       -3.79      3.79 o 
   8   5   3       23.49       34.56      9.63 o 
   9   5   3      245.82      245.79     14.63 o 
  10   5   3        1.59       -1.64      5.27 o 
  11   5   3        3.01       -5.56      5.99 o 
  12   5   3      133.07      151.51     16.98 o 
  13   5   3        8.73       19.47      7.17 o 
  -9   6   3        2.47        6.22      6.89 o 
  -8   6   3        0.36       -0.95      8.49 o 
  -7   6   3        3.40       -5.21      5.26 o 
  -6   6   3        0.14       -5.02      5.02 o 
  -5   6   3        6.76       10.68      5.93 o 
  -4   6   3       90.28      104.72     12.83 o 
  -3   6   3        3.53        9.57      5.88 o 
  -2   6   3        6.55        6.77      6.64 o 
  -1   6   3       32.53       34.39      8.63 o 
   0   6   3        1.30       -1.33      5.63 o 
   1   6   3       12.41        8.04      5.89 o 
   2   6   3        1.39        2.66      5.35 o 
   3   6   3        7.80        5.66      5.79 o 
   4   6   3       11.14       -1.27      5.33 o 
   5   6   3        0.25        7.00      5.67 o 
   6   6   3        1.19       -1.43      4.73 o 
   7   6   3        2.74       16.08      8.29 o 
   8   6   3        7.12        8.41      7.84 o 
 -21   0   4        4.37        8.45     12.52 o 
 -20   0   4        0.76       -5.88      8.72 o 
 -19   0   4       79.25      100.32     15.86 o 
 -18   0   4        0.59       17.29     25.82 o 
 -17   0   4      239.69      221.42     20.14 o 
 -16   0   4      183.45      191.30     20.03 o 
 -15   0   4     1702.82     1697.83     64.94 o 
 -14   0   4      314.50      280.76     20.14 o 
 -13   0   4       18.71       21.71      4.15 o 
 -12   0   4      600.85      604.00     17.18 o 
 -11   0   4      776.30      745.84     22.23 o 
 -10   0   4     1385.23     1567.68     32.27 o 
  -9   0   4        3.41       -2.41      5.48 o 
  -8   0   4      234.08      229.00     11.80 o 
  -7   0   4     1257.53     1291.72     28.06 o 
  -6   0   4     1644.01     1498.63     48.04 o 
  -5   0   4      479.27      505.51     13.70 o 
  -4   0   4      368.56      344.21     38.58 o 
  -3   0   4     2859.41     2746.67     30.84 o 
  -2   0   4    12352.53    12643.76    129.77 o 
  -1   0   4     4264.14     4186.80     64.03 o 
   0   0   4     5944.80     5860.25     61.01 o 
   1   0   4     9590.91     9521.54     96.85 o 
   2   0   4      802.55      846.01     13.82 o 
   3   0   4     1222.27     1383.36     21.18 o 
   4   0   4      217.56      196.72      7.38 o 
   5   0   4      364.31      348.01     12.61 o 
   6   0   4     1853.31     1775.45     35.77 o 
   7   0   4     6738.70     7275.33     91.72 o 
   8   0   4     1803.86     1795.81     29.27 o 
   9   0   4      139.90      125.71      7.72 o 
  10   0   4      164.93      220.90     18.36 o 
  11   0   4      549.38      521.70     24.05 o 
  12   0   4      338.63      309.01     22.83 o 
  13   0   4      799.80      724.55     28.38 o 
  14   0   4      133.96      111.25     14.68 o 
  15   0   4       18.56       38.37     15.80 o 
  16   0   4      187.02      116.16     16.59 o 
  17   0   4      121.66      124.85     16.78 o 
  18   0   4      212.58      232.51     30.04 o 
  19   0   4       61.04       65.72     19.40 o 
  20   0   4        1.56       -6.26     11.89 o 
 -21   1   4       18.58        9.77      7.92 o 
 -20   1   4       35.32       43.34     10.14 o 
 -19   1   4       14.82       29.31      9.12 o 
 -18   1   4        0.05        6.06      6.81 o 
 -17   1   4        4.27        3.80      6.88 o 
 -16   1   4       67.77       53.68      9.42 o 
 -15   1   4      394.75      395.68     21.29 o 
 -14   1   4      818.46      798.84     19.86 o 
 -13   1   4       86.55       95.27      6.55 o 
 -12   1   4      561.60      561.30     12.11 o 
 -11   1   4      234.36      244.94      8.53 o 
 -10   1   4       19.60       23.28      3.69 o 
  -9   1   4       47.53       43.60      4.09 o 
  -8   1   4      119.79      101.95      5.37 o 
  -7   1   4      151.92      160.95      7.23 o 
  -6   1   4       20.57       30.60      3.15 o 
  -5   1   4      111.59      114.19      5.36 o 
  -4   1   4     1635.58     1769.41     22.43 o 
  -3   1   4     2579.87     2376.05     24.95 o 
  -2   1   4    10347.91    10374.43     94.40 o 
  -1   1   4    30950.69    31047.68    311.61 o 
   0   1   4     9819.02     9690.23     88.69 o 
   1   1   4      511.66      457.75      7.18 o 
   2   1   4      466.87      408.74      6.43 o 
   3   1   4      105.78      103.19      3.89 o 
   4   1   4     1147.51     1128.08     14.80 o 
   5   1   4      411.79      421.40      8.47 o 
   6   1   4       84.21       82.15      5.49 o 
   7   1   4        0.19       -0.81      4.34 o 
   8   1   4      354.97      392.90     14.91 o 
   9   1   4       98.50      115.91      7.31 o 
  10   1   4       56.70       79.45      9.02 o 
  11   1   4       99.66      110.50     10.12 o 
  12   1   4      178.80      173.92     10.91 o 
  13   1   4      177.50      186.50     10.63 o 
  14   1   4      249.80      260.34     16.86 o 
  15   1   4        8.06       23.15      7.82 o 
  16   1   4       90.58       79.94     11.04 o 
  17   1   4       49.58       35.17     11.68 o 
  18   1   4       11.61        8.47      7.93 o 
  19   1   4        0.37       -2.03      7.41 o 
 -20   2   4       16.10       17.16      8.72 o 
 -19   2   4       27.14       20.79      8.69 o 
 -18   2   4       44.10       47.52     12.82 o 
 -17   2   4       18.04       15.43      7.58 o 
 -16   2   4       24.87       27.75      8.25 o 
 -15   2   4        3.45        8.78      4.43 o 
 -14   2   4      318.62      310.60     12.44 o 
 -13   2   4      359.05      370.99     12.41 o 
 -12   2   4        0.61       -3.26      3.26 o 
 -11   2   4        7.58       13.00      3.08 o 
 -10   2   4       52.50       59.37      6.09 o 
  -9   2   4       47.53       30.32      3.04 o 
  -8   2   4        0.82       -0.82      1.92 o 
  -7   2   4      330.97      351.46      7.86 o 
  -6   2   4     1025.03     1006.62     13.64 o 
  -5   2   4        3.22        2.51      1.97 o 
  -4   2   4      494.67      525.10      8.58 o 
  -3   2   4     2115.16     2093.09     20.36 o 
  -2   2   4     1192.26     1219.92     13.35 o 
  -1   2   4     9351.96     9446.78     74.90 o 
   0   2   4     1169.81     1164.42     12.91 o 
   1   2   4      176.12      178.60      4.13 o 
   2   2   4     4088.69     4529.49     43.00 o 
   3   2   4      526.88      475.91      6.86 o 
   4   2   4       97.63      122.14      3.96 o 
   5   2   4      136.08      104.63      4.33 o 
   6   2   4      140.78      149.12      6.63 o 
   7   2   4       97.71      109.67      6.52 o 
   8   2   4        0.90        4.11      2.45 o 
   9   2   4       62.87       67.01      5.88 o 
  10   2   4       23.88       25.77      3.79 o 
  11   2   4      194.31      205.65     11.29 o 
  12   2   4        8.37       -0.26      4.50 o 
  13   2   4        3.06       -0.61      4.66 o 
  14   2   4        7.54       -4.14      4.54 o 
  15   2   4       28.91        7.97      7.46 o 
  16   2   4        1.71       10.16      7.29 o 
  17   2   4       74.53      115.14     14.83 o 
  18   2   4       33.26       35.41      9.86 o 
  19   2   4       35.57       48.37     10.77 o 
 -19   3   4        8.65       10.66     15.41 o 
 -18   3   4       38.47       31.50      9.50 o 
 -17   3   4       63.20       61.55     13.45 o 
 -16   3   4      113.98      128.96     15.06 o 
 -15   3   4      136.43      152.33     14.21 o 
 -14   3   4      114.91      108.52      7.67 o 
 -13   3   4        4.00        4.62      3.83 o 
 -12   3   4        0.51       -3.15      3.49 o 
 -11   3   4       13.64       14.21      4.78 o 
 -10   3   4      251.45      242.38      8.29 o 
  -9   3   4      821.87      842.30     16.05 o 
  -8   3   4      954.17      934.13     14.57 o 
  -7   3   4        5.03        7.90      2.55 o 
  -6   3   4        9.22       12.49      2.67 o 
  -5   3   4        4.72        3.05      2.12 o 
  -4   3   4      278.98      282.49      7.69 o 
  -3   3   4       12.17        6.47      2.04 o 
  -2   3   4      172.94      168.60      5.36 o 
  -1   3   4        8.89       10.99      2.07 o 
   0   3   4     1299.21     1259.88     14.51 o 
   1   3   4      336.06      317.69      6.22 o 
   2   3   4     1251.74     1277.72     17.43 o 
   3   3   4     1724.04     1733.48     23.89 o 
   4   3   4       32.11       30.71      3.01 o 
   5   3   4       14.15       18.67      2.53 o 
   6   3   4        7.02        8.19      3.54 o 
   7   3   4      160.45      172.72      6.73 o 
   8   3   4      164.18      167.56      6.26 o 
   9   3   4      307.24      298.77     10.57 o 
  10   3   4     1507.29     1511.97     27.79 o 
  11   3   4      655.83      663.86     16.24 o 
  12   3   4      257.86      289.60     16.66 o 
  13   3   4      323.41      312.04     14.93 o 
  14   3   4       32.77       48.33      7.80 o 
  15   3   4       71.34       79.22      9.45 o 
  16   3   4       18.76       25.13      9.03 o 
  17   3   4        0.00        9.08      8.18 o 
 -17   4   4       18.52       26.79      6.80 o 
 -16   4   4       27.13       31.36      6.87 o 
 -15   4   4       14.20       19.25      5.98 o 
 -14   4   4       12.86       21.48      6.03 o 
 -13   4   4       28.65       29.53      6.65 o 
 -12   4   4        4.86        1.78      5.21 o 
 -11   4   4       41.51       30.51      6.50 o 
 -10   4   4       10.41        8.04      4.93 o 
  -9   4   4       50.62       70.12      6.49 o 
  -8   4   4        4.36       -2.67      3.31 o 
  -7   4   4       26.48       29.01      5.77 o 
  -6   4   4       32.17       33.43      6.91 o 
  -5   4   4       71.72       63.38      6.68 o 
  -4   4   4        0.06       -3.84      5.08 o 
  -3   4   4      109.04      107.76      6.63 o 
  -2   4   4        1.36        3.52      3.15 o 
  -1   4   4      262.42      276.90      9.66 o 
   0   4   4       16.63        9.53      3.29 o 
   1   4   4      593.80      566.37     16.80 o 
   2   4   4       59.41       71.84      5.87 o 
   3   4   4        0.32        1.51      3.71 o 
   4   4   4        7.81        0.47      3.74 o 
   5   4   4        0.76        2.45      3.43 o 
   6   4   4       21.03       17.92      5.35 o 
   7   4   4        0.00        1.91      4.62 o 
   8   4   4       15.42       16.64      4.56 o 
   9   4   4      181.64      167.77     11.47 o 
  10   4   4      191.35      209.92     14.49 o 
  11   4   4       42.26       41.90      7.20 o 
  12   4   4       59.55       60.58     11.16 o 
  13   4   4       30.85       40.14      6.95 o 
  14   4   4        6.69        6.13      5.79 o 
  15   4   4       16.87       24.46      6.77 o 
  16   4   4       12.66        7.97      6.88 o 
 -14   5   4        5.72        3.67      9.94 o 
 -13   5   4        0.03        2.39      5.81 o 
 -12   5   4       32.38       24.45      6.98 o 
 -11   5   4       90.15      108.93     10.54 o 
 -10   5   4       60.60       34.74      7.18 o 
  -9   5   4       55.59       54.34      8.94 o 
  -8   5   4       15.49       16.82      5.31 o 
  -7   5   4       18.19       24.90      5.89 o 
  -6   5   4        0.02       -4.12      4.14 o 
  -5   5   4       62.17       57.26      8.63 o 
  -4   5   4      206.71      202.41     12.29 o 
  -3   5   4      263.07      240.03     13.31 o 
  -2   5   4      114.03      118.78      9.91 o 
  -1   5   4      100.45      119.79     10.03 o 
   0   5   4       22.76       12.34      5.39 o 
   1   5   4       11.88       14.88      5.96 o 
   2   5   4       68.40       59.16      8.22 o 
   3   5   4        4.53        5.12      5.30 o 
   4   5   4        2.06        9.33      5.24 o 
   5   5   4       93.82      131.45     10.26 o 
   6   5   4       96.56      119.14      9.02 o 
   7   5   4       63.01       71.20      7.34 o 
   8   5   4        4.70        6.44      6.25 o 
   9   5   4       14.98       14.51      5.96 o 
  10   5   4        6.71       16.28      6.65 o 
  11   5   4       21.83        4.75      5.91 o 
  12   5   4        3.20        6.17      6.21 o 
  13   5   4        0.89        2.08      7.09 o 
  -9   6   4        0.77       14.08      7.68 o 
  -8   6   4       16.70       22.13      8.45 o 
  -7   6   4        8.13        8.37      6.16 o 
  -6   6   4        2.28       13.66      6.21 o 
  -5   6   4      205.20      193.43     13.29 o 
  -4   6   4        3.37        8.98      6.24 o 
  -3   6   4      195.78      174.09     12.82 o 
  -2   6   4       13.07       16.85      6.31 o 
  -1   6   4       85.45       93.62      9.99 o 
   0   6   4       54.56       49.67      8.17 o 
   1   6   4       12.10        9.22      5.64 o 
   2   6   4        4.40        0.85      5.56 o 
   3   6   4        4.52       -1.97      5.18 o 
   4   6   4        1.49        1.33      5.27 o 
   5   6   4        0.36        2.05      5.43 o 
   6   6   4       13.42       22.31      6.22 o 
   7   6   4       13.60       15.68      8.28 o 
   8   6   4        0.00       -1.82      7.21 o 
 -21   1   5       19.93       18.97      9.29 o 
 -20   1   5        1.78        4.78      7.68 o 
 -19   1   5       31.28       46.49     11.54 o 
 -18   1   5       45.70       49.34      9.68 o 
 -17   1   5      121.95      122.56     12.50 o 
 -16   1   5      315.60      311.22     18.12 o 
 -15   1   5        0.01       -5.77      5.77 o 
 -14   1   5        3.98        1.50      4.39 o 
 -13   1   5     1008.10      887.44     16.23 o 
 -12   1   5      272.16      253.80     10.73 o 
 -11   1   5      136.24      158.07     10.07 o 
 -10   1   5       46.32       48.69      4.77 o 
  -9   1   5      697.34      634.07     11.95 o 
  -8   1   5     2139.87     2237.30     30.23 o 
  -7   1   5      412.45      425.95      9.01 o 
  -6   1   5     2008.98     1991.76     23.38 o 
  -5   1   5    12177.73    11935.72    123.11 o 
  -4   1   5     3831.92     3671.09     37.21 o 
  -3   1   5       12.50        8.12      2.50 o 
  -2   1   5    14810.67    15613.29    129.63 o 
  -1   1   5     2491.01     2539.08     30.06 o 
   0   1   5        0.18        5.80      2.26 o 
   1   1   5     1405.45     1410.10     16.39 o 
   2   1   5       47.57       64.78      3.18 o 
   3   1   5       35.49       35.72      3.17 o 
   4   1   5     1095.20     1147.60     15.39 o 
   5   1   5      102.84      107.21      4.76 o 
   6   1   5     3018.79     2877.30     32.23 o 
   7   1   5        2.06        3.72      3.27 o 
   8   1   5      344.50      375.92     16.04 o 
   9   1   5      308.46      314.74     11.16 o 
  10   1   5      327.74      352.23     11.73 o 
  11   1   5        6.16        2.70      6.69 o 
  12   1   5      323.87      317.85     18.59 o 
  13   1   5       47.73       56.88     10.05 o 
  14   1   5      202.71      212.90     15.35 o 
  15   1   5       91.81       85.15     18.21 o 
  16   1   5      112.40      120.03     13.23 o 
  17   1   5      100.63       99.34     13.83 o 
  18   1   5      119.71      123.47     19.88 o 
  19   1   5       49.75       72.12     12.02 o 
 -20   2   5       28.36       44.00     12.58 o 
 -19   2   5        4.47       -3.20      6.91 o 
 -18   2   5       21.75       15.97      8.09 o 
 -17   2   5       44.88       47.03      9.70 o 
 -16   2   5        1.47        3.48      6.11 o 
 -15   2   5       10.06        3.84      4.33 o 
 -14   2   5      313.30      326.12     11.90 o 
 -13   2   5       57.80       59.65      6.07 o 
 -12   2   5       95.90       92.50      6.95 o 
 -11   2   5      217.08      238.29      7.74 o 
 -10   2   5      622.79      643.49     10.70 o 
  -9   2   5      107.24       98.17      4.89 o 
  -8   2   5       44.22       29.17      3.23 o 
  -7   2   5        2.99        1.52      2.06 o 
  -6   2   5       71.92       68.86      4.16 o 
  -5   2   5     2343.63     2684.36     27.83 o 
  -4   2   5      671.32      669.49      9.44 o 
  -3   2   5     3414.54     3483.90     31.05 o 
  -2   2   5     2563.88     2578.56     28.20 o 
  -1   2   5      373.56      405.46      8.04 o 
   0   2   5      697.44      688.10     15.44 o 
   1   2   5     2230.71     2438.50     22.97 o 
   2   2   5      733.62      730.55      9.70 o 
   3   2   5      936.10      858.03     10.24 o 
   4   2   5       64.89       74.45      3.49 o 
   5   2   5       21.37       21.48      2.64 o 
   6   2   5       14.00       21.09      3.21 o 
   7   2   5      577.51      545.09     15.43 o 
   8   2   5        0.35       -1.99      3.38 o 
   9   2   5      306.03      307.83     12.75 o 
  10   2   5      466.19      458.54     16.52 o 
  11   2   5      410.46      371.99     13.68 o 
  12   2   5      208.35      210.17     12.00 o 
  13   2   5       12.75       12.48      5.51 o 
  14   2   5       31.16       46.78      7.14 o 
  15   2   5       97.29       98.85     12.14 o 
  16   2   5        5.51        5.45      7.69 o 
  17   2   5       10.92        1.64      7.44 o 
  18   2   5        0.04        7.87      7.82 o 
 -19   3   5        8.07       -3.79      7.18 o 
 -18   3   5        0.00       -3.52      6.84 o 
 -17   3   5       35.23       31.46      9.46 o 
 -16   3   5       16.19        3.40      5.00 o 
 -15   3   5        1.01        0.26      4.41 o 
 -14   3   5        3.44       -3.47      3.47 o 
 -13   3   5        0.73       -3.63      3.63 o 
 -12   3   5       61.37       53.79      5.62 o 
 -11   3   5       58.40       81.76      6.58 o 
 -10   3   5      146.97      163.30      9.00 o 
  -9   3   5      225.55      252.00      8.43 o 
  -8   3   5      236.20      220.18      7.68 o 
  -7   3   5       41.70       51.12      4.16 o 
  -6   3   5      306.72      288.89      8.13 o 
  -5   3   5       12.61        9.32      2.74 o 
  -4   3   5        2.19       -0.04      1.87 o 
  -3   3   5       21.66       19.38      2.53 o 
  -2   3   5        0.53        2.34      1.88 o 
  -1   3   5      631.49      631.49      9.67 o 
   0   3   5       30.31       33.94      2.93 o 
   1   3   5     1222.77     1234.98     14.74 o 
   2   3   5       53.82       56.44      3.46 o 
   3   3   5       55.09       58.89      3.35 o 
   4   3   5       23.21       30.64      3.25 o 
   5   3   5      131.29      137.73      5.51 o 
   6   3   5      469.99      419.08      8.53 o 
   7   3   5        1.99        0.49      2.33 o 
   8   3   5       90.23       86.37      6.34 o 
   9   3   5      698.60      664.70     12.84 o 
  10   3   5      206.04      221.85     12.23 o 
  11   3   5        3.47       10.58      4.84 o 
  12   3   5       12.43        9.89      5.65 o 
  13   3   5        2.15       -3.28      4.88 o 
  14   3   5        2.38        2.07      5.28 o 
  15   3   5        0.19        3.35      5.87 o 
  16   3   5        1.01        6.95      7.55 o 
  17   3   5        5.84       15.40      8.33 o 
 -17   4   5        1.48        0.16      5.87 o 
 -16   4   5       45.12       45.60      8.10 o 
 -15   4   5        5.74        7.26      5.33 o 
 -14   4   5       43.33       47.90      7.00 o 
 -13   4   5        6.55        5.96      5.96 o 
 -12   4   5        0.09       -4.13      4.13 o 
 -11   4   5        8.60        4.27      8.36 o 
 -10   4   5      127.89      162.16      9.41 o 
  -9   4   5        1.28       -2.22      4.32 o 
  -8   4   5       65.96       75.68      6.51 o 
  -7   4   5        8.83        6.84      3.98 o 
  -6   4   5        0.01        0.58      3.63 o 
  -5   4   5      206.18      214.15     11.19 o 
  -4   4   5      210.47      222.72      9.46 o 
  -3   4   5      357.75      348.32     10.12 o 
  -2   4   5      409.27      427.68      8.38 o 
  -1   4   5      258.04      244.72      9.39 o 
   0   4   5      482.97      447.69     11.66 o 
   1   4   5       21.21       24.37      5.32 o 
   2   4   5        4.44        8.99      4.40 o 
   3   4   5      145.73      130.75      7.79 o 
   4   4   5        8.24        9.51      5.92 o 
   5   4   5        4.45        2.47      3.29 o 
   6   4   5       13.30        8.79      3.69 o 
   7   4   5        5.71        0.29      3.33 o 
   8   4   5       21.71       24.32      4.54 o 
   9   4   5      842.46      790.68     20.57 o 
  10   4   5      150.65      177.25     11.91 o 
  11   4   5       30.15       25.33      8.58 o 
  12   4   5       54.82       54.59      8.16 o 
  13   4   5      146.99      143.54     10.69 o 
  14   4   5       83.62      101.34     10.64 o 
  15   4   5       32.29       19.95      7.46 o 
 -14   5   5       63.08       66.43      9.39 o 
 -13   5   5        1.87        0.55      5.62 o 
 -12   5   5        0.21        7.26      6.00 o 
 -11   5   5        8.02       13.54      6.06 o 
 -10   5   5        2.93        2.84      5.11 o 
  -9   5   5       13.14       17.41      5.77 o 
  -8   5   5        9.83        8.57      5.31 o 
  -7   5   5       21.92       15.48      5.58 o 
  -6   5   5      122.39      122.23      9.88 o 
  -5   5   5       16.99       20.58      5.79 o 
  -4   5   5       20.55       21.48      6.43 o 
  -3   5   5       25.66       14.28      5.71 o 
  -2   5   5      193.63      212.39     12.74 o 
  -1   5   5       84.04       70.52      8.29 o 
   0   5   5      155.88      164.22     11.52 o 
   1   5   5       22.74       23.84      6.00 o 
   2   5   5       13.77        7.60      4.91 o 
   3   5   5        0.04       -0.91      4.29 o 
   4   5   5        0.05       -2.57      4.32 o 
   5   5   5       67.98       67.05      8.03 o 
   6   5   5      143.30      143.58      9.70 o 
   7   5   5       52.62       55.09      6.92 o 
   8   5   5       98.54       99.77     11.72 o 
   9   5   5        0.24       -2.29      5.33 o 
  10   5   5        2.30       -1.52      5.25 o 
  11   5   5       33.94       14.85      6.62 o 
  12   5   5       13.13       16.28      6.97 o 
  -9   6   5        2.58        1.19      7.10 o 
  -8   6   5        4.74        6.27      6.55 o 
  -7   6   5        4.92       -2.66      5.42 o 
  -6   6   5       74.79       75.57     12.01 o 
  -5   6   5       51.39       55.44      8.75 o 
  -4   6   5        0.11        5.77      6.10 o 
  -3   6   5       35.13       37.88      7.89 o 
  -2   6   5      102.07      107.15     10.92 o 
  -1   6   5        4.19       11.58      6.00 o 
   0   6   5        0.04        3.83      5.57 o 
   1   6   5        0.13       -4.89      4.96 o 
   2   6   5       11.11       13.96      6.44 o 
   3   6   5       13.97        7.04      6.04 o 
   4   6   5        2.65       -4.69      4.98 o 
   5   6   5       11.10        3.69      5.72 o 
   6   6   5        8.71        5.27      5.26 o 
   7   6   5        6.61        9.58      7.60 o 
 -21   0   6       96.98      117.98     22.22 o 
 -20   0   6       38.26       48.82     15.96 o 
 -19   0   6        1.32        0.54      9.08 o 
 -18   0   6       19.63       27.29     10.80 o 
 -17   0   6        2.42        1.45      8.10 o 
 -16   0   6     1882.11     1767.18     47.23 o 
 -15   0   6        0.07        4.11      8.86 o 
 -14   0   6      384.82      408.80     43.19 o 
 -13   0   6      941.42      891.62     20.31 o 
 -12   0   6       45.24       40.59      8.76 o 
 -11   0   6      829.99      813.59     24.93 o 
 -10   0   6     1720.70     1698.79     37.97 o 
  -9   0   6     1510.36     1513.21     33.58 o 
  -8   0   6     2896.18     2989.96     53.68 o 
  -7   0   6      583.17      588.20     16.87 o 
  -6   0   6      447.27      449.39     13.06 o 
  -5   0   6        9.16       12.72      3.12 o 
  -4   0   6     3723.74     3665.00     41.31 o 
  -3   0   6       19.77       34.80      2.67 o 
  -2   0   6     4677.51     4679.74     43.68 o 
  -1   0   6     3258.84     3552.32     58.06 o 
   0   0   6      287.98      339.12      5.71 o 
   1   0   6     3135.08     3063.94     40.05 o 
   2   0   6     6580.59     6285.71     67.07 o 
   3   0   6     1875.58     1766.61     23.16 o 
   4   0   6      768.75      667.34     14.13 o 
   5   0   6      333.15      322.39     20.34 o 
   6   0   6      829.88      861.49     18.27 o 
   7   0   6     3368.74     3215.58     58.32 o 
   8   0   6     5047.05     5078.02     86.64 o 
   9   0   6      445.72      442.62     13.32 o 
  10   0   6      908.43      934.82     20.92 o 
  11   0   6        5.17        0.93      4.29 o 
  12   0   6      179.40      168.02     28.32 o 
  13   0   6      264.03      244.32     19.29 o 
  14   0   6      506.50      539.95     25.57 o 
  15   0   6       67.98       74.32     13.50 o 
  16   0   6        4.53       -2.19     10.33 o 
  17   0   6        3.56       -2.82     10.64 o 
  18   0   6      191.91      199.03     29.10 o 
  19   0   6      122.98       94.82     21.28 o 
 -21   1   6       44.17       39.30     12.35 o 
 -20   1   6       18.52       25.35      8.69 o 
 -19   1   6      236.38      198.87     23.93 o 
 -18   1   6      181.25      173.19     19.44 o 
 -17   1   6      360.29      352.98     19.77 o 
 -16   1   6      419.52      400.31     20.42 o 
 -15   1   6      197.76      193.25     14.44 o 
 -14   1   6        9.78       19.82      5.19 o 
 -13   1   6        1.61        0.58      4.70 o 
 -12   1   6      116.11      126.01      8.30 o 
 -11   1   6       93.17       92.01      5.98 o 
 -10   1   6      364.74      412.21     12.98 o 
  -9   1   6        2.72        6.87      2.97 o 
  -8   1   6      501.91      570.90     12.65 o 
  -7   1   6      459.86      531.30     12.07 o 
  -6   1   6     2209.00     2318.08     26.39 o 
  -5   1   6        3.24        2.34      1.56 o 
  -4   1   6     2857.03     2948.85     31.31 o 
  -3   1   6     2983.18     3042.88     32.07 o 
  -2   1   6      209.72      219.04      6.84 o 
  -1   1   6     1076.31     1118.41     16.57 o 
   0   1   6       24.56       20.45      2.98 o 
   1   1   6     2437.46     2449.76     23.98 o 
   2   1   6      893.36      803.95     10.73 o 
   3   1   6       81.50       55.18      3.30 o 
   4   1   6       40.77       43.02      3.22 o 
   5   1   6      342.83      365.62      7.67 o 
   6   1   6      424.13      392.70      8.33 o 
   7   1   6     2339.99     2418.23     32.95 o 
   8   1   6       69.34       73.97      6.27 o 
   9   1   6      375.55      369.92     11.42 o 
  10   1   6      449.75      416.72     18.75 o 
  11   1   6      314.34      323.57     12.55 o 
  12   1   6        2.77        3.59      4.16 o 
  13   1   6        1.12        3.82      4.49 o 
  14   1   6       93.79       72.90     10.92 o 
  15   1   6      208.57      203.56     15.97 o 
  16   1   6       80.99       85.66     11.71 o 
  17   1   6      109.98      101.03     12.78 o 
  18   1   6       86.54       78.62     12.36 o 
  19   1   6       16.19       21.90      9.05 o 
 -20   2   6       40.46       33.67      9.46 o 
 -19   2   6       20.37       29.57      9.03 o 
 -18   2   6        5.05       11.75      7.58 o 
 -17   2   6        4.46        5.36      6.95 o 
 -16   2   6      107.73      106.24      9.40 o 
 -15   2   6       86.53       99.77      7.71 o 
 -14   2   6      335.75      322.87     12.29 o 
 -13   2   6       61.39       53.82      6.44 o 
 -12   2   6        8.80        9.71      3.90 o 
 -11   2   6        8.11       12.42      2.95 o 
 -10   2   6     1180.65     1183.01     15.66 o 
  -9   2   6      322.61      304.71      7.48 o 
  -8   2   6      301.16      298.28      7.53 o 
  -7   2   6      579.43      630.34     10.82 o 
  -6   2   6     1326.32     1396.87     17.64 o 
  -5   2   6       12.06       20.89      2.57 o 
  -4   2   6      394.89      371.02      7.58 o 
  -3   2   6        0.05        2.12      2.16 o 
  -2   2   6     1781.56     1897.18     22.74 o 
  -1   2   6      208.82      238.19      8.10 o 
   0   2   6     2943.65     3184.62     31.23 o 
   1   2   6     2916.34     3128.29     30.81 o 
   2   2   6        7.66       17.47      2.37 o 
   3   2   6     1915.86     1906.52     21.02 o 
   4   2   6      604.39      660.78     10.46 o 
   5   2   6       16.21       16.07      2.62 o 
   6   2   6       55.73       73.08      5.65 o 
   7   2   6     1276.56     1269.31     21.58 o 
   8   2   6       76.84       71.00      6.73 o 
   9   2   6       12.12        7.94      5.06 o 
  10   2   6      645.23      622.80     16.30 o 
  11   2   6        2.33       -4.09      4.09 o 
  12   2   6      200.99      188.71     11.44 o 
  13   2   6      151.09      157.21     10.94 o 
  14   2   6      297.40      294.53     14.79 o 
  15   2   6       74.54       59.40     15.43 o 
  16   2   6       52.40       50.33     15.18 o 
  17   2   6        1.50       -6.76      7.32 o 
  18   2   6        1.25       -1.16      7.69 o 
 -19   3   6       24.73       34.64      9.86 o 
 -18   3   6        4.22        7.08      7.82 o 
 -17   3   6        0.68       -4.59      6.70 o 
 -16   3   6        4.71       10.80      5.21 o 
 -15   3   6      187.53      148.13     18.33 o 
 -14   3   6       66.44       57.69      6.05 o 
 -13   3   6      762.92      738.07     15.39 o 
 -12   3   6      194.43      197.23      9.64 o 
 -11   3   6      127.00      129.79      7.16 o 
 -10   3   6      153.65      160.25      7.31 o 
  -9   3   6       16.26       16.25      3.41 o 
  -8   3   6      403.64      385.94      9.34 o 
  -7   3   6     1333.48     1268.88     19.50 o 
  -6   3   6      341.13      338.52     14.28 o 
  -5   3   6     1281.95     1173.23     15.57 o 
  -4   3   6       78.04       84.44      4.71 o 
  -3   3   6       54.44       54.21      3.86 o 
  -2   3   6       14.75       23.20      2.95 o 
  -1   3   6     3986.75     3942.38     36.33 o 
   0   3   6       47.93       50.00      3.67 o 
   1   3   6       49.24       69.34      4.02 o 
   2   3   6      245.85      260.89      5.82 o 
   3   3   6      216.28      209.78      5.42 o 
   4   3   6      300.95      315.10      6.54 o 
   5   3   6      451.31      443.81      8.94 o 
   6   3   6      711.06      712.78     11.70 o 
   7   3   6        9.67        8.63      3.05 o 
   8   3   6      544.43      538.30     11.49 o 
   9   3   6       49.14       39.06      5.53 o 
  10   3   6      728.37      741.05     16.40 o 
  11   3   6      930.59      945.20     22.73 o 
  12   3   6        1.40        6.79      5.02 o 
  13   3   6        9.70        9.02      5.67 o 
  14   3   6        2.03       -1.42      5.33 o 
  15   3   6       13.86        7.96      8.22 o 
  16   3   6       21.09       17.40     13.82 o 
  17   3   6       89.80      135.57     15.16 o 
 -17   4   6        2.33        0.86      5.57 o 
 -16   4   6        0.67       -1.94      4.99 o 
 -15   4   6       10.03       10.18      5.50 o 
 -14   4   6       75.16       77.39      8.33 o 
 -13   4   6        8.69        7.98      5.24 o 
 -12   4   6       62.53       62.77      8.45 o 
 -11   4   6       11.54        7.58      5.71 o 
 -10   4   6        9.64        6.24      3.87 o 
  -9   4   6       86.36       97.72      7.51 o 
  -8   4   6       12.15        5.92      3.79 o 
  -7   4   6       27.49       36.63      6.50 o 
  -6   4   6      143.89      129.17      8.73 o 
  -5   4   6        6.05        5.17      3.69 o 
  -4   4   6        2.88        2.47      3.32 o 
  -3   4   6       46.84       39.68      3.66 o 
  -2   4   6        3.89        7.59      2.59 o 
  -1   4   6       28.02       19.02      3.45 o 
   0   4   6       16.17       33.49      4.09 o 
   1   4   6      150.58      132.63      7.86 o 
   2   4   6        6.59       17.44      4.25 o 
   3   4   6       44.80       49.08      5.48 o 
   4   4   6       48.49       38.68      6.97 o 
   5   4   6      175.63      161.51      9.21 o 
   6   4   6       19.10        9.35      3.72 o 
   7   4   6        0.43       -1.06      4.87 o 
   8   4   6       84.00       89.08      6.77 o 
   9   4   6      198.64      212.65     12.88 o 
  10   4   6       69.00       66.12      8.05 o 
  11   4   6       80.12       75.71      8.72 o 
  12   4   6       37.94       46.82      8.32 o 
  13   4   6       17.03       25.87      6.96 o 
  14   4   6       29.63       23.87      7.55 o 
  15   4   6       51.32       58.32      9.22 o 
 -14   5   6        0.00        1.08      6.00 o 
 -13   5   6       85.32       88.15     10.32 o 
 -12   5   6      112.32      130.39     11.83 o 
 -11   5   6       55.64       59.76      8.64 o 
 -10   5   6       22.47       37.53      8.45 o 
  -9   5   6        1.39        0.52      4.58 o 
  -8   5   6       14.24       18.43      5.58 o 
  -7   5   6        3.18       -2.48      4.93 o 
  -6   5   6       49.20       34.51      7.41 o 
  -5   5   6       23.47       26.87      6.23 o 
  -4   5   6       41.12       34.18      9.76 o 
  -3   5   6      457.16      456.49     15.84 o 
  -2   5   6      103.01       96.54      9.14 o 
  -1   5   6       21.09       17.27      5.57 o 
   0   5   6        9.94        7.55      5.14 o 
   1   5   6        0.23        0.77      4.54 o 
   2   5   6        0.75       -4.17      4.17 o 
   3   5   6        4.06       12.92      5.16 o 
   4   5   6        4.89        2.51      4.51 o 
   5   5   6       98.46      110.37      8.94 o 
   6   5   6       57.38       70.90      7.37 o 
   7   5   6       25.02       39.33      6.26 o 
   8   5   6        0.24       -5.60      5.60 o 
   9   5   6        3.73       10.42      6.04 o 
  10   5   6        1.97       -5.92      5.92 o 
  11   5   6       16.43       21.17      9.23 o 
  12   5   6        2.89        0.31      5.98 o 
  -9   6   6       22.78        4.25      7.19 o 
  -8   6   6        0.53        1.78      5.53 o 
  -7   6   6        2.08        9.30      6.95 o 
  -6   6   6        0.00       -4.99      5.73 o 
  -5   6   6       77.37       89.53     16.98 o 
  -4   6   6      193.16      195.84     17.15 o 
  -3   6   6        3.94        2.64      6.32 o 
  -2   6   6        7.81        0.06      5.81 o 
  -1   6   6        3.07       13.06      6.29 o 
   0   6   6       13.41        5.29      6.08 o 
   1   6   6        4.62       -3.06      5.44 o 
   2   6   6       60.77       82.97     11.25 o 
   3   6   6       12.69       12.16      7.36 o 
   4   6   6        2.92        0.51      7.00 o 
   5   6   6       10.08       23.17      6.22 o 
   6   6   6        6.07        9.11      5.29 o 
   7   6   6       57.70       45.84     11.84 o 
 -21   1   7       35.11       32.53      9.93 o 
 -20   1   7      116.16      104.38     13.05 o 
 -19   1   7       65.42       74.29     15.74 o 
 -18   1   7       61.92       75.27     11.99 o 
 -17   1   7        5.95        0.96      9.88 o 
 -16   1   7       35.93       35.50      8.40 o 
 -15   1   7       32.41       33.13      6.28 o 
 -14   1   7     2382.18     2347.12     36.24 o 
 -13   1   7       98.67      123.32      8.60 o 
 -12   1   7      319.67      309.56     11.44 o 
 -11   1   7       33.61       34.24      4.51 o 
 -10   1   7      216.18      199.08      9.57 o 
  -9   1   7        3.02        0.54      3.55 o 
  -8   1   7        2.78        2.97      2.95 o 
  -7   1   7        6.03       28.10      4.58 o 
  -6   1   7     2743.49     3075.10     33.40 o 
  -5   1   7     1241.06     1201.65     15.96 o 
  -4   1   7      182.34      130.66      5.46 o 
  -3   1   7     3111.45     3007.32     32.22 o 
  -2   1   7     1359.79     1258.62     18.90 o 
  -1   1   7      722.67      730.05     17.62 o 
   0   1   7    10370.95    11016.67    115.44 o 
   1   1   7     2860.93     2856.63     29.41 o 
   2   1   7     1503.18     1553.97     17.49 o 
   3   1   7       98.44       70.73      4.69 o 
   4   1   7      229.19      185.62      5.44 o 
   5   1   7      109.94      136.16      6.55 o 
   6   1   7      194.13      196.85      7.08 o 
   7   1   7       50.72       68.18      4.72 o 
   8   1   7        7.73        6.90      3.88 o 
   9   1   7      635.00      585.70     15.49 o 
  10   1   7        0.24        0.06      4.11 o 
  11   1   7      147.36      139.35      9.29 o 
  12   1   7        5.24        0.47      6.87 o 
  13   1   7        0.65       -1.08      5.56 o 
  14   1   7       17.13       14.08      7.36 o 
  15   1   7      275.97      299.20     18.90 o 
  16   1   7        3.20        1.16      6.58 o 
  17   1   7       42.31       46.54     10.22 o 
  18   1   7       35.05       23.92     10.14 o 
 -20   2   7        0.68        5.11      6.54 o 
 -19   2   7        4.34        3.28      6.17 o 
 -18   2   7       35.49       23.43      7.81 o 
 -17   2   7       35.62       28.40      7.14 o 
 -16   2   7        0.66        2.60      3.89 o 
 -15   2   7       59.29       57.23      5.85 o 
 -14   2   7       17.58       18.85      4.46 o 
 -13   2   7      133.04      125.51      8.54 o 
 -12   2   7      744.80      730.78     13.23 o 
 -11   2   7      844.12      827.50     13.10 o 
 -10   2   7       32.66       36.93      3.84 o 
  -9   2   7     1426.76     1490.06     18.19 o 
  -8   2   7       38.76       37.40      3.69 o 
  -7   2   7       11.14        9.04      2.61 o 
  -6   2   7        0.08        1.58      2.43 o 
  -5   2   7     1321.68     1370.87     17.14 o 
  -4   2   7        4.12        8.55      2.38 o 
  -3   2   7      915.06      938.54     14.54 o 
  -2   2   7       11.58       14.55      2.76 o 
  -1   2   7      367.79      352.50      7.52 o 
   0   2   7        5.32        1.81      2.53 o 
   1   2   7       66.45       58.40      3.80 o 
   2   2   7       97.96       79.10      3.93 o 
   3   2   7      734.82      822.37     11.31 o 
   4   2   7       78.13       59.35      3.90 o 
   5   2   7      565.19      599.86     10.58 o 
   6   2   7      657.31      691.38     11.90 o 
   7   2   7        1.92        5.99      3.38 o 
   8   2   7       49.31       47.34      5.09 o 
   9   2   7       71.52       67.20      7.04 o 
  10   2   7        0.02       -0.65      4.60 o 
  11   2   7      254.78      246.98     12.86 o 
  12   2   7       63.01       66.16      7.58 o 
  13   2   7        0.06       -4.06      4.31 o 
  14   2   7       53.42       57.55      7.85 o 
  15   2   7       43.42       27.10      8.59 o 
  16   2   7       20.91       17.70     10.96 o 
  17   2   7       35.03       38.42      9.95 o 
  18   2   7       33.19       36.12     10.37 o 
 -19   3   7        0.21        5.52      7.58 o 
 -18   3   7        1.20        1.28      7.08 o 
 -17   3   7        2.12        1.65      7.22 o 
 -16   3   7       75.98       76.02      8.64 o 
 -15   3   7       12.61       18.15      5.20 o 
 -14   3   7       90.82       92.65      7.24 o 
 -13   3   7        1.61        6.82      4.05 o 
 -12   3   7       15.75       12.41      4.12 o 
 -11   3   7       20.70       19.73      4.34 o 
 -10   3   7        3.40        0.62      2.82 o 
  -9   3   7        7.68       15.31      3.31 o 
  -8   3   7      247.42      232.11     10.32 o 
  -7   3   7        0.40       -0.62      2.42 o 
  -6   3   7       73.70       75.41      5.01 o 
  -5   3   7       51.83       59.22      4.51 o 
  -4   3   7       28.13       27.99      3.38 o 
  -3   3   7       21.59       25.42      3.93 o 
  -2   3   7      576.82      658.26     11.38 o 
  -1   3   7      180.49      239.80      7.57 o 
   0   3   7     1153.27     1145.96     16.09 o 
   1   3   7      574.72      551.85      9.98 o 
   2   3   7        1.99        4.30      2.12 o 
   3   3   7       37.14       29.07      2.88 o 
   4   3   7       74.90       69.27      3.88 o 
   5   3   7       14.93        9.39      2.68 o 
   6   3   7        0.41        2.13      3.72 o 
   7   3   7       10.74        7.41      4.61 o 
   8   3   7        2.42        4.39      3.41 o 
   9   3   7      760.21      693.29     14.91 o 
  10   3   7       40.65       31.59      6.48 o 
  11   3   7       36.29       29.45      6.56 o 
  12   3   7        4.62        5.05      5.17 o 
  13   3   7        0.60       -5.28      7.50 o 
  14   3   7        0.30        2.00      5.72 o 
  15   3   7        0.01       -3.24      6.51 o 
  16   3   7        0.07        2.65      8.44 o 
 -17   4   7      130.00      124.25     10.67 o 
 -16   4   7       36.32       44.11      7.37 o 
 -15   4   7       13.39        6.19      5.17 o 
 -14   4   7       26.84       25.72      6.45 o 
 -13   4   7       42.72       47.50      7.61 o 
 -12   4   7       17.54       20.57      5.97 o 
 -11   4   7      337.95      338.41     16.04 o 
 -10   4   7        4.63        5.30      3.94 o 
  -9   4   7       43.70       42.98      5.67 o 
  -8   4   7       70.98       43.51      4.99 o 
  -7   4   7       26.70       24.21      4.98 o 
  -6   4   7      139.58      147.70      9.38 o 
  -5   4   7        2.09        5.53      3.82 o 
  -4   4   7       10.12        8.15      3.90 o 
  -3   4   7       86.42      115.13      6.32 o 
  -2   4   7      127.23      132.80      6.29 o 
  -1   4   7      321.86      300.55      9.30 o 
   0   4   7      268.92      254.85      8.93 o 
   1   4   7      568.62      571.86     12.28 o 
   2   4   7      221.94      221.53     11.14 o 
   3   4   7      207.32      206.34     10.75 o 
   4   4   7       93.44       85.91      6.91 o 
   5   4   7        5.69        8.08      3.62 o 
   6   4   7      210.68      192.50      9.13 o 
   7   4   7      143.90      146.89      8.30 o 
   8   4   7      124.66      164.66     10.90 o 
   9   4   7       23.93       42.93      8.02 o 
  10   4   7       21.99       13.93      6.55 o 
  11   4   7       12.71       16.95      7.10 o 
  12   4   7       21.11       35.62      8.04 o 
  13   4   7        5.23        0.99      5.96 o 
  14   4   7        1.24        8.45      6.39 o 
 -14   5   7       26.44       22.11      7.48 o 
 -13   5   7        3.70       10.24      9.83 o 
 -12   5   7        9.13       13.45      7.00 o 
 -11   5   7       12.25        9.20      5.94 o 
 -10   5   7       77.56       99.65     13.38 o 
  -9   5   7        0.56        5.57      4.97 o 
  -8   5   7        3.36       15.31      5.28 o 
  -7   5   7       44.85       49.02     10.13 o 
  -6   5   7       19.62       25.37      6.73 o 
  -5   5   7      134.76      130.79     11.82 o 
  -4   5   7      161.73      143.40     12.51 o 
  -3   5   7      144.49      137.74     12.13 o 
  -2   5   7        3.93       -0.93      4.80 o 
  -1   5   7        5.75        5.60      5.06 o 
   0   5   7       92.85       91.14      9.64 o 
   1   5   7        8.69       18.63      5.84 o 
   2   5   7        4.71        0.47      4.68 o 
   3   5   7        0.01       -4.20      4.20 o 
   4   5   7       18.25       19.17     10.32 o 
   5   5   7        9.09       15.92      5.25 o 
   6   5   7        6.06        3.54      4.09 o 
   7   5   7        6.80        0.46      4.02 o 
   8   5   7       28.07       21.65      8.03 o 
   9   5   7       49.94       58.47      9.12 o 
  10   5   7        4.55        2.49      6.56 o 
  11   5   7        2.07        3.53      6.79 o 
  -8   6   7        2.22        5.56      5.88 o 
  -7   6   7        1.64       -0.03      6.37 o 
  -6   6   7       47.03       60.13     10.25 o 
  -5   6   7       15.71       11.10      7.86 o 
  -4   6   7        6.40        3.02      6.67 o 
  -3   6   7       70.68       72.94     11.11 o 
  -2   6   7        8.27        2.42      6.16 o 
  -1   6   7        0.45       -3.34      6.19 o 
   0   6   7        1.49       -2.29      5.65 o 
   1   6   7       12.57        7.30      6.17 o 
   2   6   7        7.78        2.88      5.92 o 
   3   6   7        1.16       18.98     25.99 o 
   4   6   7       27.40       10.28      6.56 o 
   5   6   7        2.56        5.08      5.67 o 
   6   6   7        1.50       -1.93      5.22 o 
 -21   0   8       35.17       22.22     14.71 o 
 -20   0   8        8.63        2.19     11.58 o 
 -19   0   8      157.43      160.95     26.76 o 
 -18   0   8       13.81       23.16     20.34 o 
 -17   0   8        3.66        8.42      8.94 o 
 -16   0   8      759.13      778.45     39.74 o 
 -15   0   8     4384.62     4286.54     83.20 o 
 -14   0   8      783.57      783.92     46.94 o 
 -13   0   8      740.63      735.18     25.62 o 
 -12   0   8      108.56      124.85     12.65 o 
 -11   0   8       80.83       95.94      8.66 o 
 -10   0   8       41.79       37.32      5.82 o 
  -9   0   8        6.54        2.63      3.21 o 
  -8   0   8     3320.05     3684.80     51.90 o 
  -7   0   8     1498.64     1537.91     25.77 o 
  -6   0   8     1183.23     1401.35     22.99 o 
  -5   0   8     4058.43     4188.50     47.77 o 
  -4   0   8      470.68      525.90      9.51 o 
  -3   0   8       46.79       62.82      2.96 o 
  -2   0   8       16.32       20.47      4.81 o 
  -1   0   8       28.07       23.79      9.39 o 
   0   0   8      769.39      782.43     13.60 o 
   1   0   8      530.43      661.00     15.03 o 
   2   0   8        5.28       13.65      2.98 o 
   3   0   8      186.64      187.67      8.09 o 
   4   0   8     1303.33     1221.82     22.15 o 
   5   0   8      683.96      632.63     13.29 o 
   6   0   8       56.26       65.60      7.26 o 
   7   0   8      135.55      172.82     10.23 o 
   8   0   8      284.93      335.29     32.12 o 
   9   0   8      958.50      913.10     44.12 o 
  10   0   8      810.29      768.22     19.68 o 
  11   0   8      923.01      984.71     47.55 o 
  12   0   8      278.03      246.30     19.29 o 
  13   0   8       66.59       83.56     17.84 o 
  14   0   8        0.15        2.50      9.70 o 
  15   0   8        2.67       19.40     12.52 o 
  16   0   8       68.07      104.52     20.34 o 
  17   0   8      107.23       94.82     20.97 o 
  18   0   8       31.00       13.46     14.40 o 
 -21   1   8        0.34       -1.01      7.67 o 
 -20   1   8        5.77        2.26      7.38 o 
 -19   1   8       40.58       37.29      9.16 o 
 -18   1   8       96.41       92.51     11.71 o 
 -17   1   8        0.20       -5.77      5.77 o 
 -16   1   8      359.82      394.33     18.62 o 
 -15   1   8       18.47       15.91      5.36 o 
 -14   1   8      645.02      635.57     14.96 o 
 -13   1   8        0.69       -3.35      3.35 o 
 -12   1   8        5.40       -2.36      4.09 o 
 -11   1   8      248.33      247.09     10.78 o 
 -10   1   8      101.35       98.11      7.59 o 
  -9   1   8        0.10        2.55      3.16 o 
  -8   1   8       14.59        8.50      2.64 o 
  -7   1   8      698.33      800.11     13.25 o 
  -6   1   8       53.51       63.67      4.01 o 
  -5   1   8      147.74      167.06      5.43 o 
  -4   1   8      804.17      755.51     10.98 o 
  -3   1   8       22.11       38.00      4.09 o 
  -2   1   8        4.66        7.51      2.73 o 
  -1   1   8      460.07      526.79     11.45 o 
   0   1   8        0.68        3.83      2.12 o 
   1   1   8     2149.69     2363.36     24.23 o 
   2   1   8     4850.68     5148.85     47.37 o 
   3   1   8      725.09      759.79     11.37 o 
   4   1   8       14.62       12.57      2.34 o 
   5   1   8        9.89        9.93      2.40 o 
   6   1   8        7.27       10.56      2.55 o 
   7   1   8      274.43      269.50      7.50 o 
   8   1   8      123.58      117.97      6.98 o 
   9   1   8      158.15      158.62      9.37 o 
  10   1   8       22.50       20.41      5.26 o 
  11   1   8       25.26       20.58      5.65 o 
  12   1   8       49.35       47.09      6.73 o 
  13   1   8        0.31        0.93      6.18 o 
  14   1   8        4.72       17.63      7.59 o 
  15   1   8       18.62        8.87     11.33 o 
  16   1   8       27.00       16.57      8.00 o 
  17   1   8        1.19       23.01      8.99 o 
  18   1   8       18.96       17.67      8.96 o 
 -20   2   8        0.01        1.50      6.33 o 
 -19   2   8       52.58       62.09     14.36 o 
 -18   2   8       15.22       26.32      7.19 o 
 -17   2   8      112.70       97.45      9.79 o 
 -16   2   8       51.62       46.79      6.40 o 
 -15   2   8       41.98       50.61      5.63 o 
 -14   2   8      226.90      281.75     16.31 o 
 -13   2   8      113.49      121.34      8.42 o 
 -12   2   8        5.81        4.59      3.05 o 
 -11   2   8       56.90       35.59      4.05 o 
 -10   2   8        8.61       11.74      3.13 o 
  -9   2   8       11.65       11.24      2.93 o 
  -8   2   8       40.99       38.44      3.89 o 
  -7   2   8      169.83      177.60      6.85 o 
  -6   2   8        9.36       10.74      2.50 o 
  -5   2   8       25.71       20.81      3.06 o 
  -4   2   8     1199.60     1082.25     16.55 o 
  -3   2   8     1638.38     1672.64     22.13 o 
  -2   2   8     4991.39     4999.30     51.83 o 
  -1   2   8     3667.95     3484.63     35.06 o 
   0   2   8      263.51      257.32      7.73 o 
   1   2   8      382.18      408.10      9.33 o 
   2   2   8       11.07       20.30      2.66 o 
   3   2   8        0.58       -0.85      1.81 o 
   4   2   8      179.50      206.69      6.18 o 
   5   2   8      105.48       81.35      4.88 o 
   6   2   8      447.91      463.40     11.55 o 
   7   2   8        9.50        9.40      3.23 o 
   8   2   8       94.06       97.01      6.78 o 
   9   2   8      715.49      709.34     15.44 o 
  10   2   8      382.86      397.17     14.18 o 
  11   2   8        4.77        9.12      5.25 o 
  12   2   8       43.42       42.81      6.97 o 
  13   2   8       36.40       45.67      7.12 o 
  14   2   8        3.95        0.20      6.57 o 
  15   2   8        0.87        5.64      7.16 o 
  16   2   8       46.60       46.65     10.42 o 
  17   2   8       58.08       75.98     12.09 o 
 -19   3   8        5.42        3.34      8.73 o 
 -18   3   8      141.56      184.35     16.09 o 
 -17   3   8       35.54       39.10      6.67 o 
 -16   3   8      152.38      159.82     12.19 o 
 -15   3   8        5.81        3.91      4.29 o 
 -14   3   8        0.03        1.55      3.91 o 
 -13   3   8       54.73       60.70      6.19 o 
 -12   3   8      687.33      614.56     14.58 o 
 -11   3   8       75.99       79.56      6.84 o 
 -10   3   8      329.56      294.33     12.38 o 
  -9   3   8       47.74       45.49      4.67 o 
  -8   3   8        0.20        3.15      2.65 o 
  -7   3   8      225.09      283.61      8.02 o 
  -6   3   8      331.73      317.58      7.86 o 
  -5   3   8      234.23      216.02      7.58 o 
  -4   3   8      370.46      358.29     12.13 o 
  -3   3   8      154.31      148.53      6.54 o 
  -2   3   8     1954.03     1954.96     23.57 o 
  -1   3   8       35.34       39.43      4.97 o 
   0   3   8      415.51      413.58      9.25 o 
   1   3   8       18.06       10.18      2.73 o 
   2   3   8       92.89       96.50      5.17 o 
   3   3   8        0.33       -0.08      2.13 o 
   4   3   8       11.38        9.36      2.65 o 
   5   3   8      260.42      268.73      9.42 o 
   6   3   8      158.34      161.17      7.03 o 
   7   3   8      193.08      196.29      9.19 o 
   8   3   8       30.63       34.67      4.84 o 
   9   3   8      105.63      103.40      7.30 o 
  10   3   8      344.04      351.66     24.44 o 
  11   3   8       32.46       39.41      7.04 o 
  12   3   8       60.04       55.82     11.34 o 
  13   3   8       68.86       66.05      8.58 o 
  14   3   8       61.35       71.88      9.38 o 
  15   3   8        2.71       -0.22      6.80 o 
  16   3   8        2.06        7.47      8.22 o 
 -16   4   8       13.25       16.91      6.08 o 
 -15   4   8        2.12        4.15      5.23 o 
 -14   4   8       22.74       23.87      6.31 o 
 -13   4   8        3.31        0.96      4.70 o 
 -12   4   8       57.64       67.49      8.06 o 
 -11   4   8       47.29       25.67      6.17 o 
 -10   4   8       10.16        7.63      3.90 o 
  -9   4   8       34.14       34.74      5.00 o 
  -8   4   8        0.77        1.65      4.14 o 
  -7   4   8       51.01       43.12      5.87 o 
  -6   4   8       29.18       42.62      5.98 o 
  -5   4   8      122.67      130.01      7.35 o 
  -4   4   8      372.27      369.97     12.01 o 
  -3   4   8      351.12      345.76     13.55 o 
  -2   4   8       23.01       38.17      4.18 o 
  -1   4   8      691.16      617.49     13.86 o 
   0   4   8      486.53      542.40     13.22 o 
   1   4   8       92.00      107.09      7.23 o 
   2   4   8        0.38       -3.07      3.07 o 
   3   4   8       18.08        7.68      4.33 o 
   4   4   8       43.90       50.96      5.81 o 
   5   4   8       12.45        6.11      3.77 o 
   6   4   8        1.11       -0.59      3.55 o 
   7   4   8       44.63       35.64      6.25 o 
   8   4   8        1.54        3.26      4.49 o 
   9   4   8       43.43       69.54     13.37 o 
  10   4   8        5.70       19.01      7.28 o 
  11   4   8       19.13       10.86      8.21 o 
  12   4   8       61.67       88.79     11.09 o 
  13   4   8        6.72        6.41      6.26 o 
  14   4   8        2.77       -1.12      6.15 o 
 -13   5   8        0.79        4.44      5.99 o 
 -12   5   8        0.96        2.22      5.08 o 
 -11   5   8       11.17       13.96      7.35 o 
 -10   5   8      144.00      157.53     23.71 o 
  -9   5   8       27.66       28.04      6.39 o 
  -8   5   8        4.45        5.88      5.09 o 
  -7   5   8        7.71        3.44      5.53 o 
  -6   5   8       92.37       79.07     12.96 o 
  -5   5   8       34.37       39.76      7.75 o 
  -4   5   8      499.14      520.92     39.86 o 
  -3   5   8       22.34       19.70      7.00 o 
  -2   5   8       24.94       12.40      6.26 o 
  -1   5   8        2.77        1.24      5.46 o 
   0   5   8       94.16       75.63     10.10 o 
   1   5   8       27.90       53.41     16.18 o 
   2   5   8        4.86        1.02      5.15 o 
   3   5   8       62.25       43.93      8.25 o 
   4   5   8        0.72        0.54      5.32 o 
   5   5   8       63.56       62.06      8.24 o 
   6   5   8        0.44        4.77      4.50 o 
   7   5   8       30.34       36.59      5.99 o 
   8   5   8       14.30       18.53      7.27 o 
   9   5   8        1.31        4.48      6.25 o 
  10   5   8       19.73       18.97      7.50 o 
  11   5   8       19.06        8.13      7.12 o 
  -8   6   8        0.37        0.68      5.58 o 
  -7   6   8       14.92       28.84      8.33 o 
  -6   6   8       26.98       25.40      8.13 o 
  -5   6   8       28.70       15.70      7.95 o 
  -4   6   8        5.93        1.14      6.29 o 
  -3   6   8       55.42       42.77      9.68 o 
  -2   6   8       12.75       10.81      7.19 o 
  -1   6   8       34.43       45.58      9.37 o 
   0   6   8        1.35        1.56      6.64 o 
   1   6   8        0.70       -2.09      5.96 o 
   2   6   8        0.18        0.46      6.19 o 
   3   6   8       15.63        9.97     10.41 o 
   4   6   8       15.81       17.20      9.14 o 
   5   6   8        1.33       -5.09      5.09 o 
 -20   1   9       28.94       18.87      6.91 o 
 -19   1   9      122.88      110.72     10.85 o 
 -18   1   9       88.69      106.98     10.44 o 
 -17   1   9       55.06       48.83      7.61 o 
 -16   1   9        1.77        4.67      6.10 o 
 -15   1   9      195.48      223.98     10.93 o 
 -14   1   9      366.53      384.89     12.70 o 
 -13   1   9       97.48       99.85      9.86 o 
 -12   1   9      186.41      187.70     10.35 o 
 -11   1   9     1927.63     1943.56     33.46 o 
 -10   1   9        4.18        5.93      3.46 o 
  -9   1   9      360.62      361.35     18.24 o 
  -8   1   9       51.46       70.82      5.05 o 
  -7   1   9     1982.92     1948.21     24.21 o 
  -6   1   9     2105.29     2223.32     24.10 o 
  -5   1   9     1385.14     1456.09     18.50 o 
  -4   1   9        9.78        2.87      1.80 o 
  -3   1   9      169.51      164.68      7.97 o 
  -2   1   9     1122.93     1055.89     18.22 o 
  -1   1   9      540.84      595.36     13.13 o 
   0   1   9     7090.68     7328.54     71.99 o 
   1   1   9      720.50      700.25     13.23 o 
   2   1   9        1.63        1.10      1.89 o 
   3   1   9      104.70      122.60      6.23 o 
   4   1   9      986.30      941.89     12.74 o 
   5   1   9      728.26      769.09     11.76 o 
   6   1   9     1879.08     1814.14     20.66 o 
   7   1   9      282.65      292.15      7.91 o 
   8   1   9     1099.39     1118.82     15.93 o 
   9   1   9        2.94        3.09      5.24 o 
  10   1   9       62.65       49.98      6.75 o 
  11   1   9       33.47       31.87      7.05 o 
  12   1   9      411.29      413.37     16.12 o 
  13   1   9      141.78      151.14     13.28 o 
  14   1   9      120.70      140.78     13.18 o 
  15   1   9       15.38       28.79      8.70 o 
  16   1   9      116.60      102.78     13.05 o 
  17   1   9      102.39      128.20     14.24 o 
 -20   2   9        2.52       -4.15      6.32 o 
 -19   2   9        3.36        8.29      8.04 o 
 -18   2   9        0.00       -5.59      5.59 o 
 -17   2   9       93.38      100.02     14.51 o 
 -16   2   9        0.04       -3.31      4.04 o 
 -15   2   9       29.17       36.90      6.76 o 
 -14   2   9      529.94      519.96     14.04 o 
 -13   2   9       37.95       29.63      5.29 o 
 -12   2   9        4.13        4.57      3.14 o 
 -11   2   9       17.83       20.87      3.70 o 
 -10   2   9      384.18      366.70      8.21 o 
  -9   2   9      257.35      232.17      7.92 o 
  -8   2   9      216.09      248.67      7.56 o 
  -7   2   9      208.59      189.63      8.39 o 
  -6   2   9      303.29      285.71      7.69 o 
  -5   2   9     1083.14     1081.50     14.31 o 
  -4   2   9     1974.55     2077.07     28.30 o 
  -3   2   9     3212.08     3108.42     35.80 o 
  -2   2   9     2245.49     2318.15     42.35 o 
  -1   2   9       20.73       14.53      5.09 o 
   0   2   9      115.67      183.84     11.53 o 
   1   2   9      533.90      497.96      9.57 o 
   2   2   9      208.85      196.28      5.97 o 
   3   2   9      186.94      210.51      6.18 o 
   4   2   9      314.25      322.98      7.45 o 
   5   2   9      148.80      150.92      6.20 o 
   6   2   9        0.23        0.10      2.58 o 
   7   2   9      103.29       89.93      6.29 o 
   8   2   9      988.83      914.14     15.72 o 
   9   2   9      734.14      730.23     16.00 o 
  10   2   9       51.06       43.81      8.42 o 
  11   2   9      569.51      555.69     16.75 o 
  12   2   9        0.45        3.61      4.94 o 
  13   2   9       83.50       99.68     11.43 o 
  14   2   9        2.77        3.13      6.78 o 
  15   2   9      183.64      223.10     26.70 o 
  16   2   9       61.33       74.35     21.43 o 
  17   2   9        2.23        4.15      8.53 o 
 -18   3   9        1.09       -0.98      8.71 o 
 -17   3   9        0.42       -0.06      4.72 o 
 -16   3   9       16.84       16.19      6.16 o 
 -15   3   9        0.25        2.28      4.01 o 
 -14   3   9      134.51      135.07      8.46 o 
 -13   3   9       43.43       46.32      5.67 o 
 -12   3   9        6.89        2.44      3.67 o 
 -11   3   9        0.95        1.77      2.96 o 
 -10   3   9       19.88       13.20      3.96 o 
  -9   3   9        0.66        2.84      3.04 o 
  -8   3   9       26.19       33.67      4.63 o 
  -7   3   9        0.57        1.40      2.66 o 
  -6   3   9      171.29      173.47      7.51 o 
  -5   3   9        0.67        2.07      2.68 o 
  -4   3   9      106.16      115.32      6.08 o 
  -3   3   9        0.61        1.13      4.31 o 
  -2   3   9      108.93      104.98      6.35 o 
  -1   3   9      783.00      736.67     14.05 o 
   0   3   9      123.84      111.20      5.81 o 
   1   3   9       18.36       18.58      3.27 o 
   2   3   9       38.61       37.06      4.58 o 
   3   3   9       25.50       29.14      3.64 o 
   4   3   9      152.33      143.28      7.81 o 
   5   3   9       63.71       59.21      4.43 o 
   6   3   9       18.57       20.60      3.75 o 
   7   3   9       29.39       29.45      5.36 o 
   8   3   9      259.96      300.16     12.46 o 
   9   3   9        4.45        2.82      4.05 o 
  10   3   9      101.79      104.73      9.38 o 
  11   3   9        2.42       -1.23      4.83 o 
  12   3   9       42.34       43.69      7.27 o 
  13   3   9       17.99       26.98      7.13 o 
  14   3   9        9.99       14.43      6.48 o 
  15   3   9        1.35       15.56      8.41 o 
 -16   4   9       50.46       54.81      7.75 o 
 -15   4   9      142.89      154.19     11.17 o 
 -14   4   9       41.51       67.97      8.02 o 
 -13   4   9        0.83       -4.30      4.30 o 
 -12   4   9        0.24        2.74      4.61 o 
 -11   4   9       59.86       51.38      7.33 o 
 -10   4   9       70.84       79.85      6.50 o 
  -9   4   9        3.59        0.30      3.39 o 
  -8   4   9      140.79      134.75      8.66 o 
  -7   4   9       91.18       88.80      7.97 o 
  -6   4   9      356.41      339.44     13.31 o 
  -5   4   9      239.79      252.86      9.13 o 
  -4   4   9       82.31       89.90      6.10 o 
  -3   4   9     1645.41     1729.88     23.15 o 
  -2   4   9       71.05       73.18      6.31 o 
  -1   4   9       11.76       19.64      4.45 o 
   0   4   9      362.47      381.16     11.65 o 
   1   4   9      307.33      334.78     12.64 o 
   2   4   9       90.19       88.78      6.84 o 
   3   4   9       56.14       56.91      5.88 o 
   4   4   9      100.13       92.28      7.35 o 
   5   4   9      131.50      117.41      9.30 o 
   6   4   9        5.41        1.32      3.87 o 
   7   4   9        0.01       -2.21      4.29 o 
   8   4   9       31.50       51.11      7.30 o 
   9   4   9      447.10      443.19     18.29 o 
  10   4   9       78.46       93.36     10.89 o 
  11   4   9       30.12       36.89      7.54 o 
  12   4   9        0.07        4.56      6.09 o 
  13   4   9       16.16       20.77      7.05 o 
 -13   5   9       13.77       30.30      6.73 o 
 -12   5   9       24.63       41.78     11.88 o 
 -11   5   9       65.84       56.30      9.76 o 
 -10   5   9        8.90       12.84     10.25 o 
  -9   5   9       42.39       48.69      7.57 o 
  -8   5   9       14.56       10.88      5.50 o 
  -7   5   9      207.11      183.16     14.31 o 
  -6   5   9       59.98       77.12      9.93 o 
  -5   5   9        5.63        5.63      5.81 o 
  -4   5   9      161.86      138.32     14.83 o 
  -3   5   9        7.11       24.50      6.89 o 
  -2   5   9      235.16      199.39     14.81 o 
  -1   5   9       13.76        3.56      7.05 o 
   0   5   9        0.38        0.23     11.26 o 
   1   5   9       78.20       82.37     10.48 o 
   2   5   9        6.00       12.33      6.44 o 
   3   5   9        0.68        9.72      5.99 o 
   4   5   9       14.03       23.65     10.30 o 
   5   5   9      153.73      154.81     10.17 o 
   6   5   9       39.01       47.16      7.45 o 
   7   5   9       77.99       80.69     10.73 o 
   8   5   9       30.00       30.00      8.03 o 
   9   5   9        6.20        7.28      5.87 o 
  10   5   9        0.42       12.66      7.18 o 
  -7   6   9        1.30        7.57      6.96 o 
  -6   6   9        0.79       -1.78      8.24 o 
  -5   6   9        4.38        6.30     11.66 o 
  -4   6   9        0.78        4.40      6.30 o 
  -3   6   9        1.63        1.92      6.50 o 
  -2   6   9        0.61        2.88      6.70 o 
  -1   6   9       15.99        8.98      7.03 o 
   0   6   9        0.78       -3.41      5.97 o 
   1   6   9        3.01        8.09      6.85 o 
   2   6   9        1.17       10.92      7.34 o 
   3   6   9        7.22        5.54      7.47 o 
   4   6   9       24.55       20.00      6.94 o 
 -21   0  10       45.46       40.21     11.58 o 
 -20   0  10      116.85       89.85     30.20 o 
 -19   0  10      222.91      194.97     18.25 o 
 -18   0  10      173.24      153.70     13.94 o 
 -17   0  10       17.28       24.55      8.45 o 
 -16   0  10       85.40       72.05     15.14 o 
 -15   0  10       76.40       64.86      9.19 o 
 -14   0  10       14.94       15.53      6.79 o 
 -13   0  10       23.29       28.13      7.88 o 
 -12   0  10      199.29      225.83     15.73 o 
 -11   0  10      306.02      269.79     13.58 o 
 -10   0  10      330.54      287.55     21.92 o 
  -9   0  10       13.59        6.68      4.08 o 
  -8   0  10      309.49      401.50     14.31 o 
  -7   0  10     4753.25     4832.11     63.80 o 
  -6   0  10      179.24      181.58      6.88 o 
  -5   0  10      502.88      523.75     10.15 o 
  -4   0  10     1745.12     1672.66     25.77 o 
  -3   0  10     1108.13     1085.77     27.31 o 
  -2   0  10       49.05       57.00      7.39 o 
  -1   0  10       63.04       89.09      8.72 o 
   0   0  10     2501.04     2846.11     53.18 o 
   1   0  10        2.64       -0.18      3.50 o 
   2   0  10      619.81      690.41     14.72 o 
   3   0  10        4.57        1.85      2.78 o 
   4   0  10       69.07       64.50      6.01 o 
   5   0  10      148.20      169.37      9.70 o 
   6   0  10        5.05        2.14      3.66 o 
   7   0  10      182.29      161.95     10.47 o 
   8   0  10      135.86      142.59     23.58 o 
   9   0  10     1682.35     1559.57     48.04 o 
  10   0  10       83.10       89.19     16.27 o 
  11   0  10      173.14      159.93     13.38 o 
  12   0  10      181.37      220.62     24.72 o 
  13   0  10      375.35      389.30     33.17 o 
  14   0  10      125.28      128.62     20.97 o 
  15   0  10       74.94      107.34     20.65 o 
  16   0  10       15.49       15.02     12.20 o 
  17   0  10        2.13        5.01     12.20 o 
 -20   1  10       36.35       25.04      7.48 o 
 -19   1  10       11.18        8.26      6.32 o 
 -18   1  10        7.30       11.30      6.32 o 
 -17   1  10        8.68        8.59      5.94 o 
 -16   1  10       31.99       27.25      6.73 o 
 -15   1  10      237.10      227.94     11.03 o 
 -14   1  10      127.28      129.32      8.82 o 
 -13   1  10        1.06       -4.49      4.49 o 
 -12   1  10       28.38       16.15      4.52 o 
 -11   1  10        4.96        8.43      3.15 o 
 -10   1  10        5.63        6.41      3.39 o 
  -9   1  10      305.78      325.92      9.21 o 
  -8   1  10       68.10       72.77      5.18 o 
  -7   1  10       36.87       40.03      3.68 o 
  -6   1  10      591.54      720.39     11.24 o 
  -5   1  10       72.99       74.95      3.85 o 
  -4   1  10       62.98       66.77      3.96 o 
  -3   1  10       27.02       27.85      3.22 o 
  -2   1  10       26.27       44.68      5.92 o 
  -1   1  10      208.15      237.29      6.22 o 
   0   1  10      158.52      181.49      6.23 o 
   1   1  10      638.28      686.88     10.33 o 
   2   1  10       21.30       18.19      2.87 o 
   3   1  10       13.00        8.29      2.26 o 
   4   1  10       78.34       70.20      4.17 o 
   5   1  10      554.88      559.25     10.03 o 
   6   1  10        0.27        3.05      2.55 o 
   7   1  10        2.08       -0.43      2.79 o 
   8   1  10      135.32      132.82      7.40 o 
   9   1  10      270.88      256.48      9.94 o 
  10   1  10      307.02      307.43     11.92 o 
  11   1  10       11.63       11.81      5.44 o 
  12   1  10        0.03        4.18      4.89 o 
  13   1  10        6.03       13.33      8.00 o 
  14   1  10       58.96       45.63      9.57 o 
  15   1  10       34.11       31.95     17.12 o 
  16   1  10       37.04       49.28     10.65 o 
  17   1  10       56.05       93.84     13.11 o 
 -19   2  10        1.69        8.43      6.44 o 
 -18   2  10       40.24       42.73      8.03 o 
 -17   2  10      224.94      228.78     13.83 o 
 -16   2  10       87.71       95.91      9.72 o 
 -15   2  10       59.65       79.38      7.66 o 
 -14   2  10      670.22      688.84     18.35 o 
 -13   2  10       51.30       40.06      5.33 o 
 -12   2  10      162.79      160.66      7.45 o 
 -11   2  10      133.50      134.92      6.77 o 
 -10   2  10      265.03      283.32     13.23 o 
  -9   2  10       74.26       84.73      8.80 o 
  -8   2  10      443.53      383.10     11.42 o 
  -7   2  10      148.55      153.78      7.51 o 
  -6   2  10      369.96      353.45      9.29 o 
  -5   2  10       87.14       90.56      6.44 o 
  -4   2  10       14.88       13.45      4.25 o 
  -3   2  10      149.77      151.55      8.05 o 
  -2   2  10       11.82        3.90      3.24 o 
  -1   2  10        4.69        2.57      2.70 o 
   0   2  10       11.22       11.46      3.41 o 
   1   2  10      855.88      846.94     14.72 o 
   2   2  10      123.54      138.44      5.58 o 
   3   2  10      157.12      129.82      5.57 o 
   4   2  10       48.24       63.79      4.41 o 
   5   2  10      395.25      354.42      9.08 o 
   6   2  10      320.92      355.70      8.18 o 
   7   2  10     1220.04     1120.10     27.39 o 
   8   2  10       12.11       10.50      3.54 o 
   9   2  10      104.77      114.91      9.21 o 
  10   2  10      306.84      301.66     14.24 o 
  11   2  10       31.73       38.31      5.68 o 
  12   2  10       66.76       67.13      8.65 o 
  13   2  10        5.23        8.76      5.03 o 
  14   2  10        5.37       10.62      5.87 o 
  15   2  10        3.34        5.54      6.22 o 
  16   2  10        0.28       -7.31      7.31 o 
 -18   3  10       20.16       20.04      8.62 o 
 -17   3  10       57.39       72.92     11.26 o 
 -16   3  10       17.93       10.48      4.86 o 
 -15   3  10        0.58        1.72      4.38 o 
 -14   3  10        2.47       -0.76      3.69 o 
 -13   3  10      196.56      184.12      8.91 o 
 -12   3  10       53.33       62.78      5.72 o 
 -11   3  10      228.68      209.67      8.12 o 
 -10   3  10       95.52       82.13      5.67 o 
  -9   3  10       98.94      104.10      7.93 o 
  -8   3  10       36.86       46.18      4.47 o 
  -7   3  10       21.65       17.31      3.23 o 
  -6   3  10      150.87      162.61      7.60 o 
  -5   3  10      189.78      179.68      8.53 o 
  -4   3  10      687.86      655.49     16.67 o 
  -3   3  10       39.76       51.09      5.41 o 
  -2   3  10      213.24      241.22      9.35 o 
  -1   3  10       29.28       31.07      3.87 o 
   0   3  10       58.90       52.80      5.59 o 
   1   3  10       29.80       40.81      4.52 o 
   2   3  10        5.91        2.97      2.76 o 
   3   3  10        9.30       13.44      3.55 o 
   4   3  10      348.79      385.21     12.58 o 
   5   3  10      167.47      163.50      7.00 o 
   6   3  10      227.45      227.39      7.93 o 
   7   3  10       25.78       34.32      4.45 o 
   8   3  10       38.16       61.51      6.77 o 
   9   3  10        7.07        1.03      4.89 o 
  10   3  10      100.31       96.33      9.43 o 
  11   3  10       77.70      100.99      9.69 o 
  12   3  10       58.71       75.85     18.25 o 
  13   3  10       11.18       10.84      6.09 o 
  14   3  10        3.98       17.68      6.62 o 
  15   3  10        2.82       -6.68      6.68 o 
 -16   4  10        0.05       -4.61      4.92 o 
 -15   4  10       27.41       34.55      6.56 o 
 -14   4  10       20.07       28.15      6.09 o 
 -13   4  10        3.37        4.95      4.93 o 
 -12   4  10       49.51       49.04      6.88 o 
 -11   4  10        0.36       -5.09      5.09 o 
 -10   4  10        8.33       15.46      4.28 o 
  -9   4  10       39.73       48.44      6.05 o 
  -8   4  10        5.01       -0.28      3.93 o 
  -7   4  10      235.77      213.04     10.68 o 
  -6   4  10        0.84        9.19      5.49 o 
  -5   4  10        9.42        7.19      5.41 o 
  -4   4  10      638.41      606.05     14.34 o 
  -3   4  10      232.78      212.94      8.93 o 
  -2   4  10      263.58      262.02     16.73 o 
  -1   4  10       28.70       32.07      5.04 o 
   0   4  10      193.14      229.77     13.21 o 
   1   4  10       58.59       54.57      5.91 o 
   2   4  10       22.65       23.13      4.69 o 
   3   4  10       19.29        7.17      3.89 o 
   4   4  10      110.09      113.32      9.05 o 
   5   4  10        8.39       13.03      5.02 o 
   6   4  10       71.71       73.84      9.73 o 
   7   4  10       85.47      103.10      8.15 o 
   8   4  10       48.32       50.24      7.42 o 
   9   4  10       28.56       31.00      6.66 o 
  10   4  10        4.20        8.40      6.62 o 
  11   4  10        3.45       -0.01      5.53 o 
  12   4  10       14.39       13.11      8.32 o 
 -12   5  10       18.83       20.92      7.61 o 
 -11   5  10      142.53      137.35     13.85 o 
 -10   5  10        3.96        7.45      6.94 o 
  -9   5  10       17.17       16.34      5.64 o 
  -8   5  10        2.36        8.41      5.27 o 
  -7   5  10        3.32        5.89      5.79 o 
  -6   5  10       37.59       31.11      7.54 o 
  -5   5  10       98.54      111.36     11.87 o 
  -4   5  10        6.77       -1.37      5.71 o 
  -3   5  10        2.96        2.05      5.81 o 
  -2   5  10      143.12      125.93     12.22 o 
  -1   5  10       32.40       39.89     10.80 o 
   0   5  10       15.97       12.71      6.98 o 
   1   5  10       56.82       41.10      8.59 o 
   2   5  10       37.71       45.40      8.49 o 
   3   5  10        6.82       14.62      6.60 o 
   4   5  10       97.19      113.59     10.15 o 
   5   5  10       20.56       26.49     10.98 o 
   6   5  10       22.04       32.68      6.77 o 
   7   5  10        8.24       11.93      6.67 o 
   8   5  10       27.64       26.63      8.03 o 
   9   5  10       13.78       24.69      8.47 o 
  -6   6  10       18.27       30.67      8.48 o 
  -5   6  10       58.05       35.44      8.77 o 
  -4   6  10       40.81       42.94      9.43 o 
  -3   6  10       17.93       28.14      8.65 o 
  -2   6  10        3.26       -0.94      6.48 o 
  -1   6  10        8.74        0.20      6.70 o 
   0   6  10       21.71       23.33      8.17 o 
   1   6  10        1.42        6.35      7.12 o 
   2   6  10        7.97       14.68      9.15 o 
 -20   1  11        5.80        1.82      5.47 o 
 -19   1  11       13.65        4.88      5.39 o 
 -18   1  11       22.26       29.76      7.91 o 
 -17   1  11       21.97       16.14      5.78 o 
 -16   1  11      128.64      154.66     11.80 o 
 -15   1  11      732.98      728.98     19.70 o 
 -14   1  11      316.04      320.66     12.64 o 
 -13   1  11       42.00       66.89      6.62 o 
 -12   1  11       35.08       43.16      6.17 o 
 -11   1  11       14.55       14.68      4.29 o 
 -10   1  11      119.81      118.95      9.08 o 
  -9   1  11        0.62        0.79      3.07 o 
  -8   1  11        2.01        2.64      2.85 o 
  -7   1  11      147.49      160.69      7.46 o 
  -6   1  11       30.44       43.38      3.54 o 
  -5   1  11      395.33      349.66      6.87 o 
  -4   1  11      210.74      186.97      9.91 o 
  -3   1  11      313.98      294.99      6.35 o 
  -2   1  11      684.56      720.98     18.80 o 
  -1   1  11       44.17       44.68      5.08 o 
   0   1  11      143.99      166.00      9.50 o 
   1   1  11       83.92       68.24      3.78 o 
   2   1  11       85.99       63.01      3.60 o 
   3   1  11       33.85       23.76      2.95 o 
   4   1  11       80.04       89.61      4.85 o 
   5   1  11       22.04       19.02      3.24 o 
   6   1  11      386.61      386.92      9.00 o 
   7   1  11      121.71      114.96      5.81 o 
   8   1  11      726.59      741.93     12.58 o 
   9   1  11      278.49      287.05      9.78 o 
  10   1  11      399.07      412.93     13.01 o 
  11   1  11        3.74        3.53      5.91 o 
  12   1  11        7.10        0.35      4.39 o 
  13   1  11       50.52       49.69      9.07 o 
  14   1  11       10.31       17.17      7.59 o 
  15   1  11       39.42       59.88     10.66 o 
  16   1  11       26.90       35.00      9.44 o 
 -19   2  11        7.20        1.95      5.53 o 
 -18   2  11       85.41       94.07      9.02 o 
 -17   2  11       27.86       17.31      5.92 o 
 -16   2  11       13.29       25.28      5.33 o 
 -15   2  11        6.43       10.21      4.07 o 
 -14   2  11       57.00       61.90      6.23 o 
 -13   2  11      318.03      358.16     11.62 o 
 -12   2  11       84.61       52.15      5.02 o 
 -11   2  11      332.97      332.11     11.87 o 
 -10   2  11        0.43        4.51      3.16 o 
  -9   2  11      533.41      563.87     12.95 o 
  -8   2  11       14.23       16.09      4.03 o 
  -7   2  11      450.07      433.54      9.82 o 
  -6   2  11      281.88      276.68      9.29 o 
  -5   2  11       13.88       21.94      4.24 o 
  -4   2  11      272.18      276.92     14.17 o 
  -3   2  11       38.75       48.85      5.43 o 
  -2   2  11        1.04       -1.41      2.96 o 
  -1   2  11      223.85      190.52      8.42 o 
   0   2  11      200.04      206.52      7.33 o 
   1   2  11       35.82       58.20      4.48 o 
   2   2  11       42.69       55.57      7.37 o 
   3   2  11      389.19      401.45     12.10 o 
   4   2  11      169.72      185.57     10.96 o 
   5   2  11      340.70      330.91      9.20 o 
   6   2  11      134.17      137.82      6.72 o 
   7   2  11        4.28       -0.07      2.35 o 
   8   2  11      163.01      153.05      7.63 o 
   9   2  11      149.88      164.65     15.60 o 
  10   2  11        5.89        1.25      4.02 o 
  11   2  11       11.44       15.19      5.07 o 
  12   2  11       18.75       21.37      5.51 o 
  13   2  11        0.64       -3.36      4.30 o 
  14   2  11        2.84        5.65      6.01 o 
  15   2  11       28.05       30.42      8.13 o 
 -18   3  11        0.23        2.71      6.16 o 
 -17   3  11       83.02       84.54      8.80 o 
 -16   3  11        2.05        3.02      4.64 o 
 -15   3  11      126.65      117.13      8.37 o 
 -14   3  11        4.00        0.07      4.18 o 
 -13   3  11       62.74       60.54      5.95 o 
 -12   3  11        1.98       -0.15      3.14 o 
 -11   3  11        1.60        0.52      3.19 o 
 -10   3  11       12.94       16.24      3.65 o 
  -9   3  11        6.75        1.75      2.94 o 
  -8   3  11        3.60       -1.11      2.84 o 
  -7   3  11      311.45      306.99      9.04 o 
  -6   3  11      170.49      183.59      9.03 o 
  -5   3  11      469.02      503.74     12.62 o 
  -4   3  11      461.76      452.07     12.00 o 
  -3   3  11      100.41      125.53      8.20 o 
  -2   3  11      142.17      139.45      8.65 o 
  -1   3  11       19.41        7.74      3.65 o 
   0   3  11      451.04      505.95     12.08 o 
   1   3  11        7.26        5.33      3.63 o 
   2   3  11        2.62       -0.25      2.78 o 
   3   3  11       11.35        6.56      3.21 o 
   4   3  11        4.92        5.96      2.91 o 
   5   3  11        8.84        7.53      3.20 o 
   6   3  11       37.17       39.76      4.35 o 
   7   3  11       47.95       56.67      5.29 o 
   8   3  11        0.61       -4.20      4.83 o 
   9   3  11       36.82       34.67      7.13 o 
  10   3  11        0.73        0.86      5.25 o 
  11   3  11       11.95       24.63      6.62 o 
  12   3  11        0.29        2.86      5.76 o 
  13   3  11        1.26        2.40      5.87 o 
  14   3  11       12.58       11.58      6.74 o 
 -15   4  11        5.22        3.07      5.14 o 
 -14   4  11       84.29       72.32      7.55 o 
 -13   4  11      144.76      148.12      9.72 o 
 -12   4  11      138.33      156.28      9.74 o 
 -11   4  11       33.39       43.28     10.57 o 
 -10   4  11       77.75       75.13      6.63 o 
  -9   4  11        0.07        5.11      4.17 o 
  -8   4  11        2.15        4.07      3.99 o 
  -7   4  11       61.47       76.94      8.04 o 
  -6   4  11        0.51        5.29      3.54 o 
  -5   4  11      190.14      195.53      8.89 o 
  -4   4  11       32.70       44.68      5.02 o 
  -3   4  11        0.52        2.71      3.39 o 
  -2   4  11       48.13       51.44      5.93 o 
  -1   4  11       92.29       68.12      6.60 o 
   0   4  11       73.63       73.62      6.77 o 
   1   4  11      218.99      219.01     11.88 o 
   2   4  11       34.10       28.72      5.67 o 
   3   4  11       15.00       18.24      4.54 o 
   4   4  11       32.88       24.90      5.07 o 
   5   4  11      270.50      241.41     16.58 o 
   6   4  11       20.33       25.16      6.00 o 
   7   4  11       18.52       22.61      5.13 o 
   8   4  11      122.30      122.06     13.91 o 
   9   4  11        3.19       12.71      5.75 o 
  10   4  11        1.35        2.71      5.00 o 
  11   4  11       10.64       13.88      5.69 o 
  12   4  11        6.42        8.53      7.97 o 
 -12   5  11       14.59       15.39      7.87 o 
 -11   5  11       22.32       35.85      9.21 o 
 -10   5  11       20.57       25.09      7.82 o 
  -9   5  11        0.17        7.51      5.15 o 
  -8   5  11        3.99       10.81      5.45 o 
  -7   5  11        8.04        1.86      5.67 o 
  -6   5  11       76.44       77.78     10.78 o 
  -5   5  11        0.02       -1.40      5.58 o 
  -4   5  11       90.86       77.70     10.99 o 
  -3   5  11      164.71      142.32     22.04 o 
  -2   5  11        0.24       -3.51      5.66 o 
  -1   5  11        3.68        9.07      6.19 o 
   0   5  11       14.22        7.58      6.25 o 
   1   5  11        1.54        2.07      5.76 o 
   2   5  11        4.02       -1.24      5.46 o 
   3   5  11       16.01       19.31      7.09 o 
   4   5  11       14.66       14.96      7.66 o 
   5   5  11        1.03        7.83      5.32 o 
   6   5  11       25.59       19.68      6.45 o 
   7   5  11        2.86        0.10      6.14 o 
   8   5  11        0.69        8.67      6.83 o 
  -3   6  11        1.59        4.42      6.74 o 
  -2   6  11       36.39       28.42     15.58 o 
  -1   6  11        0.57       -3.19      6.88 o 
 -20   0  12      272.23      290.48     22.90 o 
 -19   0  12      237.07      262.38     21.24 o 
 -18   0  12       30.39       23.57      9.22 o 
 -17   0  12        8.57        3.40      7.67 o 
 -16   0  12      853.50      763.40     23.45 o 
 -15   0  12      271.10      250.80     24.88 o 
 -14   0  12      738.77      765.80     26.42 o 
 -13   0  12      183.10      178.86     12.46 o 
 -12   0  12      165.88      177.98     16.25 o 
 -11   0  12      238.28      241.48     12.78 o 
 -10   0  12       98.62       65.20      7.17 o 
  -9   0  12        2.13       -3.59      3.59 o 
  -8   0  12     2345.53     2390.48     36.65 o 
  -7   0  12      284.76      358.18     14.35 o 
  -6   0  12      622.86      568.51     13.72 o 
  -5   0  12        9.96       14.33      2.82 o 
  -4   0  12     1194.44     1086.61     29.41 o 
  -3   0  12      202.27      226.19     15.05 o 
  -2   0  12     4784.93     4978.30     86.76 o 
  -1   0  12      590.10      606.65     21.09 o 
   0   0  12     1802.59     1757.13     39.68 o 
   1   0  12     2566.04     2697.64     50.47 o 
   2   0  12      281.45      277.19      9.76 o 
   3   0  12     1025.94     1042.17     20.91 o 
   4   0  12      148.65      153.39      9.11 o 
   5   0  12      422.29      445.86     14.25 o 
   6   0  12      267.50      256.22     12.34 o 
   7   0  12      731.52      706.31     19.39 o 
   8   0  12      986.74     1039.12     29.54 o 
   9   0  12        9.83       10.66      6.86 o 
  10   0  12      783.53      723.74     26.36 o 
  11   0  12       88.78       95.73     10.09 o 
  12   0  12       22.14       28.77     12.83 o 
  13   0  12        0.47        2.19      9.70 o 
  14   0  12       84.68       66.97     16.59 o 
  15   0  12      147.54      147.08     23.16 o 
  16   0  12      168.83      214.68     28.48 o 
 -20   1  12        0.73       -2.39      6.78 o 
 -19   1  12       39.21       49.42      7.36 o 
 -18   1  12       10.08       10.76      6.87 o 
 -17   1  12      230.56      233.33     12.37 o 
 -16   1  12      209.09      238.96     12.11 o 
 -15   1  12      342.89      338.04     16.86 o 
 -14   1  12       10.70       12.71      4.34 o 
 -13   1  12      378.91      335.03     12.20 o 
 -12   1  12        2.94        2.34      4.21 o 
 -11   1  12      123.45      122.12      7.55 o 
 -10   1  12      173.90      178.16      8.41 o 
  -9   1  12      241.72      242.07      8.62 o 
  -8   1  12       19.33       17.01      3.96 o 
  -7   1  12      331.69      314.70     10.47 o 
  -6   1  12       15.65       21.34      3.41 o 
  -5   1  12       13.96       13.70      2.70 o 
  -4   1  12        0.04        3.49      2.03 o 
  -3   1  12       13.42       21.86      3.24 o 
  -2   1  12      190.04      160.81      8.90 o 
  -1   1  12      445.10      471.25     13.01 o 
   0   1  12      200.41      215.12      6.97 o 
   1   1  12        3.30        0.01      2.35 o 
   2   1  12      197.87      226.86      6.23 o 
   3   1  12      150.41      169.41      7.36 o 
   4   1  12      274.93      277.34      7.61 o 
   5   1  12        2.50        3.08      2.77 o 
   6   1  12       57.42       58.74      4.68 o 
   7   1  12      110.43      114.54      5.99 o 
   8   1  12      421.18      419.78     13.54 o 
   9   1  12     1386.86     1349.67     19.61 o 
  10   1  12       70.40       81.52      8.86 o 
  11   1  12       10.65       14.63      5.07 o 
  12   1  12       14.24       14.81      6.36 o 
  13   1  12       22.83       34.26      7.12 o 
  14   1  12        1.50        7.32      6.10 o 
  15   1  12        0.71        6.98      6.05 o 
  16   1  12        0.00       -0.76      6.77 o 
 -19   2  12       41.96       58.57      8.03 o 
 -18   2  12       17.38       25.29      6.31 o 
 -17   2  12       16.83       16.47      5.89 o 
 -16   2  12      332.03      309.12     12.59 o 
 -15   2  12        3.69        6.71      4.10 o 
 -14   2  12       35.93       52.03      5.88 o 
 -13   2  12      415.38      363.53     11.69 o 
 -12   2  12        7.67        8.11      5.64 o 
 -11   2  12       28.15       35.20      6.15 o 
 -10   2  12        0.44        0.16      3.75 o 
  -9   2  12      197.91      190.17      9.00 o 
  -8   2  12      608.91      615.62     18.88 o 
  -7   2  12      143.13      135.95      6.88 o 
  -6   2  12      745.38      778.96     26.79 o 
  -5   2  12      326.37      304.41     11.48 o 
  -4   2  12      840.45      812.72     17.73 o 
  -3   2  12       10.58       14.09      4.37 o 
  -2   2  12      342.11      370.51     11.76 o 
  -1   2  12        0.04       -3.17      3.17 o 
   0   2  12       13.11        6.75      2.83 o 
   1   2  12       10.30        6.56      2.88 o 
   2   2  12      117.23      102.01      5.93 o 
   3   2  12      113.63      106.04      5.51 o 
   4   2  12      348.63      353.24      8.69 o 
   5   2  12       42.95       41.00      4.14 o 
   6   2  12      201.47      189.06      7.42 o 
   7   2  12       47.72       47.99      4.59 o 
   8   2  12        0.02       -2.90      2.90 o 
   9   2  12        1.33       -3.24      3.24 o 
  10   2  12      151.66      159.44      9.00 o 
  11   2  12       48.71       61.44      7.10 o 
  12   2  12       95.38      115.81      9.06 o 
  13   2  12        6.32        1.50      5.56 o 
  14   2  12        0.21       10.42      7.14 o 
  15   2  12       12.95       14.31      6.80 o 
 -17   3  12      281.07      301.36     15.93 o 
 -16   3  12       34.13       33.72      6.62 o 
 -15   3  12       56.75       57.00      6.66 o 
 -14   3  12        1.44       -0.03      4.21 o 
 -13   3  12      106.34      109.51      7.91 o 
 -12   3  12      228.48      213.10      9.15 o 
 -11   3  12      207.34      243.94     10.67 o 
 -10   3  12       61.82       71.16      5.70 o 
  -9   3  12       32.78       23.04      4.17 o 
  -8   3  12       32.71       35.00      6.47 o 
  -7   3  12        6.16        8.53      4.72 o 
  -6   3  12      143.77      165.45      8.88 o 
  -5   3  12     3266.86     3198.14     44.13 o 
  -4   3  12      549.61      536.20     15.11 o 
  -3   3  12     1125.17     1032.77     21.12 o 
  -2   3  12      899.58      868.38     19.04 o 
  -1   3  12        7.48        3.69      3.75 o 
   0   3  12      135.39      140.68     11.81 o 
   1   3  12      448.40      491.67     11.25 o 
   2   3  12       67.22       65.81      5.46 o 
   3   3  12       40.00       40.08      4.64 o 
   4   3  12       85.27       75.07      5.28 o 
   5   3  12        0.25        1.36      2.97 o 
   6   3  12       23.75       27.78      5.38 o 
   7   3  12      215.79      244.84     11.29 o 
   8   3  12        1.10        1.44      3.80 o 
   9   3  12       11.19        6.78      5.04 o 
  10   3  12        1.94       -0.33      4.52 o 
  11   3  12       29.19       21.69      6.22 o 
  12   3  12       88.32      104.24     10.42 o 
  13   3  12       61.82       69.96     16.53 o 
 -15   4  12       96.40      110.91      9.07 o 
 -14   4  12        9.81       12.32      5.32 o 
 -13   4  12        0.07       -3.70      4.52 o 
 -12   4  12       11.59       10.13      5.50 o 
 -11   4  12       47.14       46.65      6.00 o 
 -10   4  12        2.81        5.55      4.49 o 
  -9   4  12       60.97       68.89      7.77 o 
  -8   4  12       70.41       79.04      7.36 o 
  -7   4  12       82.75       84.45      6.61 o 
  -6   4  12       86.35       78.60      6.24 o 
  -5   4  12      265.24      264.02     10.62 o 
  -4   4  12        0.14        3.38      3.61 o 
  -3   4  12       26.25       23.71      4.47 o 
  -2   4  12        3.48        9.46      5.36 o 
  -1   4  12       10.03        2.26      4.70 o 
   0   4  12        8.62        8.63      4.61 o 
   1   4  12        0.05       -2.65      3.86 o 
   2   4  12       20.89       30.88      5.26 o 
   3   4  12       41.06       44.91      5.99 o 
   4   4  12        8.78        7.24      4.76 o 
   5   4  12        5.29        9.25      4.50 o 
   6   4  12        8.48       -4.34      4.34 o 
   7   4  12       11.46       17.59      5.17 o 
   8   4  12        3.91       10.18      5.67 o 
   9   4  12       14.78       28.77      6.81 o 
  10   4  12        0.09       -1.58      5.29 o 
  11   4  12       36.94       59.19     10.11 o 
 -11   5  12       31.28       23.13      8.48 o 
 -10   5  12       35.48       34.36      7.59 o 
  -9   5  12        0.34       -2.62      4.87 o 
  -8   5  12        0.10       -3.79      4.78 o 
  -7   5  12        1.31        3.38      6.25 o 
  -6   5  12        0.01       -4.78      5.52 o 
  -5   5  12       47.86       71.68     10.33 o 
  -4   5  12       19.71       29.42      8.32 o 
  -3   5  12      173.69      180.47     17.46 o 
  -2   5  12        4.14        4.92      6.09 o 
  -1   5  12      265.61      263.80     17.93 o 
   0   5  12        8.94        0.23      6.19 o 
   1   5  12       11.36       13.63      8.41 o 
   2   5  12       19.57       36.36      8.72 o 
   3   5  12        6.52       14.18      9.46 o 
   4   5  12        1.04        0.78      5.76 o 
   5   5  12       12.25       13.96      5.84 o 
   6   5  12       31.09       59.78      8.35 o 
   7   5  12       28.59       31.61      8.49 o 
 -19   1  13        2.45        8.24      5.70 o 
 -18   1  13        0.89        9.64      5.47 o 
 -17   1  13       31.87       35.27      6.32 o 
 -16   1  13       28.47       15.68      5.58 o 
 -15   1  13       48.59       40.76      5.88 o 
 -14   1  13        0.12       -2.35      4.23 o 
 -13   1  13      104.17      133.80      8.54 o 
 -12   1  13      128.33       99.67      8.90 o 
 -11   1  13      132.99      120.35      9.15 o 
 -10   1  13      181.34      182.57      8.58 o 
  -9   1  13      229.70      259.40      8.74 o 
  -8   1  13       16.48       17.18      3.39 o 
  -7   1  13      745.83      748.22     16.86 o 
  -6   1  13      374.91      342.75      7.17 o 
  -5   1  13       33.96       38.33      3.34 o 
  -4   1  13      298.85      304.93      8.88 o 
  -3   1  13       18.21       27.53      5.60 o 
  -2   1  13        4.11        1.26      3.53 o 
  -1   1  13     1382.91     1309.35     27.91 o 
   0   1  13      440.99      447.45     14.52 o 
   1   1  13       24.34       21.60      3.27 o 
   2   1  13       46.30       43.64      3.43 o 
   3   1  13       63.85       58.33      4.11 o 
   4   1  13      186.87      184.47      6.88 o 
   5   1  13       57.74       44.17      4.20 o 
   6   1  13      452.32      439.86      9.91 o 
   7   1  13     1008.55     1000.93     15.87 o 
   8   1  13       51.56       49.39      4.92 o 
   9   1  13        0.01       -3.21      3.21 o 
  10   1  13       82.58       78.02      6.96 o 
  11   1  13       90.57      101.17      7.57 o 
  12   1  13      138.94      135.70      8.75 o 
  13   1  13       25.25       33.25      6.64 o 
  14   1  13        7.24       10.63      7.32 o 
  15   1  13       17.07       20.43      7.94 o 
 -18   2  13       68.59       51.81      7.53 o 
 -17   2  13       16.41       17.08      5.95 o 
 -16   2  13        0.81        4.91      3.68 o 
 -15   2  13       11.31       15.66      4.78 o 
 -14   2  13       13.32       10.25      4.19 o 
 -13   2  13       53.28       64.74      6.77 o 
 -12   2  13        6.08        5.01      4.94 o 
 -11   2  13        0.02       -4.91      4.91 o 
 -10   2  13        8.54       12.93      4.11 o 
  -9   2  13        0.03        3.00      3.72 o 
  -8   2  13      135.57      156.62      8.23 o 
  -7   2  13        1.22       -3.29      3.29 o 
  -6   2  13      338.04      346.18     10.24 o 
  -5   2  13       24.04       16.25      4.49 o 
  -4   2  13     2023.37     1969.04     31.62 o 
  -3   2  13      569.26      534.33     16.67 o 
  -2   2  13       40.14       44.36      5.97 o 
  -1   2  13      520.31      584.14     12.47 o 
   0   2  13      196.75      214.43      9.32 o 
   1   2  13        0.64        3.07      2.90 o 
   2   2  13        0.09        2.09      2.96 o 
   3   2  13      156.89      161.42      6.80 o 
   4   2  13      207.99      236.01      8.16 o 
   5   2  13      125.16      117.71      6.01 o 
   6   2  13        0.71        1.03      2.92 o 
   7   2  13       95.23      100.81      6.00 o 
   8   2  13      174.60      183.42      7.84 o 
   9   2  13       19.38       14.89      3.94 o 
  10   2  13        6.94       23.08      4.89 o 
  11   2  13        0.02       -3.38      4.04 o 
  12   2  13        0.01        1.71      4.18 o 
  13   2  13        1.62       -3.05      4.70 o 
  14   2  13       49.79       36.49      9.77 o 
 -17   3  13       26.76       34.98      7.09 o 
 -16   3  13      168.45      160.93      9.96 o 
 -15   3  13       29.28       33.87      5.90 o 
 -14   3  13       60.19       66.47      6.94 o 
 -13   3  13        0.02       -3.08      3.99 o 
 -12   3  13       17.48       12.86      4.21 o 
 -11   3  13       10.62        7.93      3.66 o 
 -10   3  13        0.03        3.59      3.21 o 
  -9   3  13       69.75       51.72      5.31 o 
  -8   3  13        0.04       -0.25      3.69 o 
  -7   3  13      481.04      523.20     17.15 o 
  -6   3  13       23.95       44.72      5.63 o 
  -5   3  13      165.73      179.08     10.47 o 
  -4   3  13       27.69       31.45      5.98 o 
  -3   3  13      106.40      108.24      8.67 o 
  -2   3  13       22.92        9.54      5.62 o 
  -1   3  13        2.70       -1.84      3.48 o 
   0   3  13        0.26       -0.78      3.18 o 
   1   3  13       49.81       31.58      4.36 o 
   2   3  13        2.22       -0.25      3.48 o 
   3   3  13        0.04        0.67      3.41 o 
   4   3  13        1.65       -3.07      3.07 o 
   5   3  13        1.71        1.68      3.13 o 
   6   3  13        3.41        8.76      3.51 o 
   7   3  13        0.03        1.18      3.03 o 
   8   3  13       10.73        0.00      6.63 o 
   9   3  13        1.37       -1.88      4.34 o 
  10   3  13        5.38        9.57      5.17 o 
  11   3  13       11.37        9.32      5.47 o 
  12   3  13        1.77       -2.88      5.89 o 
 -14   4  13        1.09        1.93      5.45 o 
 -13   4  13       15.34       11.06      6.12 o 
 -12   4  13        3.07        0.79      4.73 o 
 -11   4  13        3.89       -0.06      4.53 o 
 -10   4  13       31.95       43.57      6.70 o 
  -9   4  13      129.17      140.43      9.54 o 
  -8   4  13       63.12       50.42      6.58 o 
  -7   4  13       29.05       30.58      4.70 o 
  -6   4  13      135.15      134.68      9.62 o 
  -5   4  13      140.05      155.68      9.20 o 
  -4   4  13      211.35      209.25     15.46 o 
  -3   4  13       53.40       54.13      7.18 o 
  -2   4  13        4.16        4.81      4.70 o 
  -1   4  13        0.57       -4.04      4.04 o 
   0   4  13        4.85        4.36      4.68 o 
   1   4  13       23.67       20.69      4.89 o 
   2   4  13       43.17       44.01      5.91 o 
   3   4  13        5.34       10.07      4.35 o 
   4   4  13      118.23      120.52      8.91 o 
   5   4  13       29.58       29.03      5.76 o 
   6   4  13        0.89        1.20      4.96 o 
   7   4  13        0.18        5.68      5.47 o 
   8   4  13      110.15      105.58     11.74 o 
   9   4  13       49.44       49.36      8.13 o 
  10   4  13      121.41      127.32     14.14 o 
 -10   5  13        0.88        5.08      5.50 o 
  -9   5  13       21.50       11.55      6.33 o 
  -8   5  13       37.73       41.83      8.81 o 
  -7   5  13       22.70       37.76      7.51 o 
  -6   5  13        6.15        0.55      6.14 o 
  -5   5  13        4.86        5.77      7.42 o 
  -4   5  13       14.68       11.70      7.50 o 
  -3   5  13       10.34        1.59     11.36 o 
  -2   5  13       35.53       38.93      8.97 o 
  -1   5  13        3.86       10.94      8.47 o 
   0   5  13        0.94       -2.59     13.77 o 
   1   5  13       30.66       37.66     10.69 o 
   2   5  13        9.75       22.45      9.29 o 
   3   5  13        0.32        6.83     11.42 o 
   4   5  13        1.11        6.46      6.21 o 
   5   5  13       95.16      110.83     18.82 o 
   6   5  13        0.68       -1.43      6.53 o 
 -19   0  14       66.40       96.48     14.34 o 
 -18   0  14        0.96        1.36      8.04 o 
 -17   0  14      255.33      236.07     28.01 o 
 -16   0  14       89.41       94.61     12.78 o 
 -15   0  14       67.53       76.57     11.20 o 
 -14   0  14      236.30      258.57     31.61 o 
 -13   0  14      929.45      973.40     57.11 o 
 -12   0  14       92.14      108.25     11.72 o 
 -11   0  14       20.38       24.77      7.12 o 
 -10   0  14        6.26        7.47      5.32 o 
  -9   0  14       34.94       38.85     19.72 o 
  -8   0  14      353.01      417.78     27.23 o 
  -7   0  14      884.10      894.22     28.98 o 
  -6   0  14      178.07      186.01     29.73 o 
  -5   0  14      423.95      387.50     18.57 o 
  -4   0  14      232.28      208.30     15.82 o 
  -3   0  14        0.22        3.69      5.52 o 
  -2   0  14      787.00      834.76     27.10 o 
  -1   0  14       57.62       44.50      8.15 o 
   0   0  14      105.99      153.57     13.61 o 
   1   0  14      220.61      190.74     14.94 o 
   2   0  14      257.41      197.36     25.66 o 
   3   0  14      128.24      115.62     12.61 o 
   4   0  14      160.46      173.70      9.73 o 
   5   0  14      502.22      479.17     15.19 o 
   6   0  14      444.04      448.51     20.19 o 
   7   0  14      185.35      189.46     12.32 o 
   8   0  14      197.06      208.37     13.48 o 
   9   0  14      875.49      854.89     30.82 o 
  10   0  14      269.20      242.04     20.24 o 
  11   0  14      322.17      318.05     24.88 o 
  12   0  14       86.35      100.57     24.10 o 
  13   0  14       75.51       67.05     12.21 o 
  14   0  14       13.62       -1.88     11.27 o 
 -19   1  14       27.61       30.63     11.02 o 
 -18   1  14       50.78       58.55      8.89 o 
 -17   1  14        9.27        8.57      8.84 o 
 -16   1  14       33.74       34.26      6.38 o 
 -15   1  14       28.88       30.32      5.81 o 
 -14   1  14      159.15      151.27      9.90 o 
 -13   1  14       14.28        5.27      5.04 o 
 -12   1  14        8.40        5.00      4.08 o 
 -11   1  14        1.86        6.86      4.39 o 
 -10   1  14      488.07      466.40     13.30 o 
  -9   1  14      220.49      216.74      9.77 o 
  -8   1  14      490.62      464.57     11.35 o 
  -7   1  14      464.95      485.73     11.06 o 
  -6   1  14        3.47        6.23      4.53 o 
  -5   1  14      137.73      158.10      7.35 o 
  -4   1  14       10.43       12.39      4.38 o 
  -3   1  14        4.41        7.60      4.10 o 
  -2   1  14       20.67       15.69      4.73 o 
  -1   1  14       72.48       87.62      7.56 o 
   0   1  14       46.29       39.30      4.50 o 
   1   1  14        0.09       -2.72      3.01 o 
   2   1  14       25.39       40.32      4.96 o 
   3   1  14      262.63      237.54     17.03 o 
   4   1  14       19.39       18.57      6.44 o 
   5   1  14       90.03       82.50      6.93 o 
   6   1  14        8.43        5.43      4.16 o 
   7   1  14      297.81      311.33     11.38 o 
   8   1  14        7.60        8.09      3.89 o 
   9   1  14        8.20        9.45      3.92 o 
  10   1  14      186.20      199.30      9.14 o 
  11   1  14        0.46        2.30      4.41 o 
  12   1  14        2.86        1.36      6.49 o 
  13   1  14        1.10        6.31      7.17 o 
  14   1  14        2.12       -1.82      6.35 o 
 -18   2  14        0.03        3.07      6.16 o 
 -17   2  14       21.89       25.64      5.99 o 
 -16   2  14       12.95        9.73      5.00 o 
 -15   2  14       27.17       20.01      5.02 o 
 -14   2  14       86.41       87.94      8.98 o 
 -13   2  14        0.49        3.77      4.85 o 
 -12   2  14        5.94        8.00      4.86 o 
 -11   2  14       31.84       39.49      6.21 o 
 -10   2  14       35.30       37.18      5.74 o 
  -9   2  14        1.13        4.74      3.90 o 
  -8   2  14      406.83      460.29     14.55 o 
  -7   2  14       95.46      102.51      9.21 o 
  -6   2  14       62.54       64.49      6.85 o 
  -5   2  14     2520.62     2587.47     36.94 o 
  -4   2  14        1.94        1.93      4.13 o 
  -3   2  14        6.51        0.60      4.41 o 
  -2   2  14       29.16       22.83      5.17 o 
  -1   2  14       20.38       26.13      5.33 o 
   0   2  14        9.46       14.84      4.80 o 
   1   2  14      356.91      394.35     13.16 o 
   2   2  14        2.37        1.37      3.67 o 
   3   2  14        2.14        0.27      3.75 o 
   4   2  14       27.87       31.88      4.86 o 
   5   2  14       31.70       28.04      4.94 o 
   6   2  14       23.66       17.38      4.33 o 
   7   2  14      109.69      116.49      7.88 o 
   8   2  14       12.75       10.11      4.44 o 
   9   2  14        0.09       -1.58      3.76 o 
  10   2  14       33.87       15.22      6.19 o 
  11   2  14        0.74       -4.10      5.23 o 
  12   2  14       14.82       26.76      6.94 o 
  13   2  14        0.01       -4.75      7.89 o 
 -16   3  14       91.42      108.62      9.89 o 
 -15   3  14        3.60        7.98      5.14 o 
 -14   3  14       38.73       52.22      6.96 o 
 -13   3  14      124.33      121.38     13.95 o 
 -12   3  14       72.71       64.85      6.14 o 
 -11   3  14        0.44       -2.65      3.64 o 
 -10   3  14        2.35       -1.92      3.90 o 
  -9   3  14        0.08       10.31      4.87 o 
  -8   3  14       25.67       43.93      5.79 o 
  -7   3  14      432.23      402.75     18.90 o 
  -6   3  14       69.55       77.09      6.82 o 
  -5   3  14      500.09      472.87     18.11 o 
  -4   3  14      688.85      695.12     24.48 o 
  -3   3  14       21.36       25.74      5.85 o 
  -2   3  14       81.66       78.13     12.95 o 
  -1   3  14        0.35       -3.28      3.28 o 
   0   3  14        3.74        1.23      3.76 o 
   1   3  14        3.72        5.56      3.99 o 
   2   3  14      144.09      139.31      8.73 o 
   3   3  14      537.13      446.54     13.13 o 
   4   3  14      307.64      330.22     18.50 o 
   5   3  14       69.89      115.83     27.46 o 
   6   3  14      182.91      176.82     10.12 o 
   7   3  14       13.85        8.61      5.02 o 
   8   3  14       14.86       16.07      7.62 o 
   9   3  14       46.59       50.54     10.00 o 
  10   3  14       33.81       21.20     11.19 o 
  11   3  14        8.59        3.32      7.33 o 
  12   3  14        1.70       -1.12      6.86 o 
 -14   4  14       46.11       43.92     15.58 o 
 -13   4  14        0.00        3.84      5.70 o 
 -12   4  14        3.63       -2.57      8.02 o 
 -11   4  14        0.06        3.55      5.06 o 
 -10   4  14       25.63       14.68      5.66 o 
  -9   4  14        2.81        6.56      5.02 o 
  -8   4  14       29.55       23.56      5.59 o 
  -7   4  14      101.93      102.04      8.19 o 
  -6   4  14      123.02      128.84      8.94 o 
  -5   4  14       28.38       33.81      5.52 o 
  -4   4  14        7.69        5.93      4.27 o 
  -3   4  14       30.19       33.09     11.47 o 
  -2   4  14       20.46       19.85      9.62 o 
  -1   4  14        1.41       -4.49      4.49 o 
   0   4  14       47.67       32.49      9.01 o 
   1   4  14       21.48       22.06      7.19 o 
   2   4  14        0.12       -2.56      6.36 o 
   3   4  14       57.04       56.67      8.94 o 
   4   4  14       19.42       13.52      6.56 o 
   5   4  14        0.00       -4.60      4.60 o 
   6   4  14        0.05       -2.40      5.78 o 
   7   4  14        6.99       12.72      7.24 o 
   8   4  14        2.25        0.79      8.28 o 
   9   4  14       50.05       49.30     11.14 o 
  -9   5  14       14.48       21.82      6.81 o 
  -8   5  14       40.40       57.76      8.58 o 
  -7   5  14        4.90        4.04      8.57 o 
  -6   5  14       30.31       46.91      9.68 o 
  -5   5  14       19.35       25.06      9.62 o 
  -4   5  14        3.74       -6.37      7.39 o 
  -3   5  14        9.29        0.98      7.74 o 
  -2   5  14       79.14       77.96     13.53 o 
  -1   5  14        0.12        9.31     15.65 o 
   0   5  14       15.70       25.25      9.51 o 
   1   5  14        0.68       -6.68      6.68 o 
   2   5  14        1.72        9.61      8.78 o 
   3   5  14        1.53       -0.46      7.48 o 
   4   5  14       36.45       38.32      9.01 o 
 -18   1  15       51.17       40.96     11.50 o 
 -17   1  15       42.08       25.47     10.07 o 
 -16   1  15      396.37      368.96     36.61 o 
 -15   1  15      273.63      243.62     20.00 o 
 -14   1  15        0.01        7.31      7.74 o 
 -13   1  15      159.11      133.29     14.94 o 
 -12   1  15       10.12        1.70      9.70 o 
 -11   1  15       40.38       27.50     10.80 o 
 -10   1  15       62.62       66.68     11.04 o 
  -9   1  15       37.76       28.45     11.42 o 
  -8   1  15      412.94      424.86     19.08 o 
  -7   1  15        1.52       -1.76      7.11 o 
  -6   1  15      285.81      284.22     21.34 o 
  -5   1  15       90.78       94.23      9.09 o 
  -4   1  15      474.27      499.17     29.09 o 
  -3   1  15      293.78      296.78     13.68 o 
  -2   1  15      328.32      344.13     14.18 o 
  -1   1  15       99.27      101.10      8.37 o 
   0   1  15      111.74      112.61      8.79 o 
   1   1  15       16.08       15.45      4.97 o 
   2   1  15      208.33      227.12     12.16 o 
   3   1  15      229.01      226.87     12.21 o 
   4   1  15       59.01       65.29      7.47 o 
   5   1  15       13.08       13.36      5.16 o 
   6   1  15       84.60       74.42      8.01 o 
   7   1  15      585.36      610.10     18.33 o 
   8   1  15      219.90      215.69     11.98 o 
   9   1  15       33.33       20.97      5.53 o 
  10   1  15        4.68        0.09      4.57 o 
  11   1  15        0.00       -2.88      8.02 o 
  12   1  15       33.09       28.06     16.12 o 
  13   1  15       18.97       21.42     10.17 o 
 -17   2  15       22.45        3.15      6.42 o 
 -16   2  15       36.01       39.50      8.64 o 
 -15   2  15       26.85       22.53      9.74 o 
 -14   2  15        3.55        7.00      6.67 o 
 -13   2  15       98.25      130.24     12.06 o 
 -12   2  15      249.55      237.85     15.09 o 
 -11   2  15        1.55       -1.08      5.23 o 
 -10   2  15       13.28       15.33      5.90 o 
  -9   2  15       64.26       46.98      9.73 o 
  -8   2  15       66.87       60.03      8.67 o 
  -7   2  15        0.25        3.57      5.13 o 
  -6   2  15       33.21       44.44      7.76 o 
  -5   2  15      477.63      505.39     15.73 o 
  -4   2  15      192.21      161.67     10.53 o 
  -3   2  15      205.44      191.05     14.09 o 
  -2   2  15       14.40       15.73      5.38 o 
  -1   2  15      472.08      492.20     15.99 o 
   0   2  15      401.07      377.00     13.37 o 
   1   2  15       26.12       18.72      5.27 o 
   2   2  15        1.30       -3.60      3.60 o 
   3   2  15       16.83       33.97      5.57 o 
   4   2  15      328.35      310.10     12.99 o 
   5   2  15      217.67      243.21     13.86 o 
   6   2  15       71.25       62.42      7.78 o 
   7   2  15      178.53      172.18     10.45 o 
   8   2  15       12.01       11.25      4.76 o 
   9   2  15       90.94       94.79      8.33 o 
  10   2  15       10.09       12.72      7.86 o 
  11   2  15       22.75       15.53      7.37 o 
  12   2  15       13.17       13.25     14.11 o 
 -16   3  15       83.36       86.58     10.10 o 
 -15   3  15       45.45       29.33      8.22 o 
 -14   3  15        6.91        8.81      4.93 o 
 -13   3  15       22.40       25.80      5.95 o 
 -12   3  15        4.50        2.08      4.10 o 
 -11   3  15        1.63        1.24      4.35 o 
 -10   3  15       42.29       43.12      6.80 o 
  -9   3  15       22.37       22.44      5.70 o 
  -8   3  15       49.87       49.29      7.50 o 
  -7   3  15      228.19      243.73     11.29 o 
  -6   3  15       40.58       43.30      5.84 o 
  -5   3  15       35.81       52.61     14.28 o 
  -4   3  15       35.90       39.03      6.79 o 
  -3   3  15       34.83       48.18      9.35 o 
  -2   3  15       92.99      103.29      9.95 o 
  -1   3  15       34.30       35.09      6.40 o 
   0   3  15        0.58       -2.31      3.47 o 
   1   3  15       25.59       37.05      5.52 o 
   2   3  15       79.43       57.90      6.52 o 
   3   3  15       19.73       16.86      4.79 o 
   4   3  15        1.68        8.81      4.64 o 
   5   3  15       30.64       19.62      6.94 o 
   6   3  15        1.33       -3.79      3.79 o 
   7   3  15       13.34       11.76      6.18 o 
   8   3  15        1.23       -4.31      5.56 o 
   9   3  15        0.27       -0.86      7.63 o 
  10   3  15        3.15        2.58      7.88 o 
  11   3  15       14.82        7.08      9.71 o 
 -13   4  15       39.77       52.18      9.81 o 
 -12   4  15      111.22      119.30     15.06 o 
 -11   4  15       21.36       18.38      5.53 o 
 -10   4  15        8.69        4.42      4.58 o 
  -9   4  15        4.97        8.21      5.28 o 
  -8   4  15       25.83       32.93      6.72 o 
  -7   4  15      293.05      305.81     20.54 o 
  -6   4  15       20.67       27.75      5.25 o 
  -5   4  15       47.69       68.08      7.17 o 
  -4   4  15       51.84       54.99      7.63 o 
  -3   4  15       13.42        1.95      5.50 o 
  -2   4  15        2.02       -0.26      5.37 o 
  -1   4  15      108.24      137.80     12.51 o 
   0   4  15        1.92       -5.73      6.28 o 
   1   4  15        0.12       -4.75      7.24 o 
   2   4  15       44.84       33.20      8.08 o 
   3   4  15       42.92       32.25      7.83 o 
   4   4  15       29.91       32.00      7.97 o 
   5   4  15       83.06       68.24     10.23 o 
   6   4  15        1.13       -5.04      5.83 o 
   7   4  15        1.34        5.05      8.47 o 
   8   4  15        1.22       -5.58      7.82 o 
  -7   5  15        2.49       -5.85      5.85 o 
  -6   5  15       39.99       36.29     11.00 o 
  -5   5  15       28.86       34.09     10.50 o 
  -4   5  15       35.43       28.47     20.34 o 
  -3   5  15       19.06       23.17      9.85 o 
  -2   5  15       11.52       21.77      9.73 o 
  -1   5  15        0.03       -0.91      7.93 o 
   0   5  15        0.24        1.57      8.61 o 
   1   5  15       22.71       33.66     15.65 o 
   2   5  15        6.68       21.55     12.67 o 
 -18   0  16        5.40       -5.32     11.89 o 
 -17   0  16       11.53       -6.26     10.01 o 
 -16   0  16        1.00       -8.45      8.45 o 
 -15   0  16       10.07       23.78     13.46 o 
 -14   0  16      570.72      548.27     36.30 o 
 -13   0  16       75.28       81.68     18.15 o 
 -12   0  16        0.00       -8.14      8.14 o 
 -11   0  16      322.52      299.80     29.73 o 
 -10   0  16      198.78      208.11     24.72 o 
  -9   0  16       75.29       76.04     15.96 o 
  -8   0  16       36.15       40.11      9.54 o 
  -7   0  16      374.15      353.21     46.63 o 
  -6   0  16        2.83       20.26     12.05 o 
  -5   0  16      350.13      386.55     51.01 o 
  -4   0  16      348.48      337.07     61.02 o 
  -3   0  16      395.53      369.80     31.61 o 
  -2   0  16      286.39      308.11     20.47 o 
  -1   0  16      321.49      295.13     19.66 o 
   0   0  16      296.75      327.93     31.76 o 
   1   0  16      181.66      161.66     15.25 o 
   2   0  16        0.20       -5.03      5.03 o 
   3   0  16      280.57      291.52     20.69 o 
   4   0  16      246.37      266.15     26.44 o 
   5   0  16       77.54       71.29     11.29 o 
   6   0  16      180.95      187.73     17.15 o 
   7   0  16      175.68      150.67     21.12 o 
   8   0  16      575.24      540.62     25.33 o 
   9   0  16       67.91       62.28     12.15 o 
  10   0  16       24.15       27.85      9.52 o 
  11   0  16        0.59       -0.63      9.70 o 
  12   0  16        5.40       10.01     12.52 o 
  13   0  16        9.99       -5.95     10.95 o 
 -18   1  16       25.08       21.71     12.99 o 
 -17   1  16       12.45        6.93      8.69 o 
 -16   1  16       38.37       29.10     23.31 o 
 -15   1  16        1.95        6.38      7.71 o 
 -14   1  16        0.21       -4.27      6.72 o 
 -13   1  16       57.94       56.28     11.42 o 
 -12   1  16        3.90       -3.01      6.62 o 
 -11   1  16       11.38       13.44      7.93 o 
 -10   1  16       12.52        7.12      7.17 o 
  -9   1  16       19.87       19.98      7.71 o 
  -8   1  16      150.83      141.58     14.12 o 
  -7   1  16       85.37      101.28      9.61 o 
  -6   1  16      789.37      774.16     24.26 o 
  -5   1  16        2.14       12.42      5.23 o 
  -4   1  16       18.62       26.15      6.16 o 
  -3   1  16      447.71      432.71     14.54 o 
  -2   1  16        2.12       -0.31      4.32 o 
  -1   1  16       16.48       13.93      5.10 o 
   0   1  16       77.28       85.60      8.50 o 
   1   1  16       24.74       19.87      5.29 o 
   2   1  16        5.37        9.40      6.23 o 
   3   1  16        3.52       -1.11      4.43 o 
   4   1  16        8.87        1.55      6.28 o 
   5   1  16        7.74        5.79      4.97 o 
   6   1  16       43.90       48.33      7.30 o 
   7   1  16       34.15       31.43      6.55 o 
   8   1  16       15.37       18.11      5.58 o 
   9   1  16       50.68       55.80      7.23 o 
  10   1  16       16.12       10.95      5.24 o 
  11   1  16       63.42       52.01     12.97 o 
  12   1  16        4.43        4.42      8.50 o 
 -17   2  16       85.21       62.82     10.34 o 
 -16   2  16       54.34       48.16      9.23 o 
 -15   2  16       31.17       34.41     10.73 o 
 -14   2  16       65.38       65.97     12.34 o 
 -13   2  16       36.24       35.45      9.83 o 
 -12   2  16       91.12       63.89     20.65 o 
 -11   2  16        0.04       -5.75      5.75 o 
 -10   2  16       60.24       68.34     11.50 o 
  -9   2  16        0.90       -3.62      7.04 o 
  -8   2  16       34.65       21.85      6.90 o 
  -7   2  16       23.50       25.66      7.04 o 
  -6   2  16      503.81      525.82     19.07 o 
  -5   2  16      226.88      223.61     12.68 o 
  -4   2  16       17.96       21.86      6.64 o 
  -3   2  16       49.29       45.92      6.98 o 
  -2   2  16        0.33       -0.55      4.40 o 
  -1   2  16      120.10      130.23     10.13 o 
   0   2  16      158.14      183.18     16.98 o 
   1   2  16       24.95       26.05      5.73 o 
   2   2  16        4.21        2.88      4.03 o 
   3   2  16       74.50       59.49      6.75 o 
   4   2  16      103.54      112.21      8.64 o 
   5   2  16        9.28       11.70      4.97 o 
   6   2  16        5.32        4.27      4.50 o 
   7   2  16        1.37        3.81      4.56 o 
   8   2  16       27.51       32.22      6.14 o 
   9   2  16      171.42      158.16     10.87 o 
  10   2  16       11.41       19.17      6.49 o 
  11   2  16        7.23        0.90      6.52 o 
 -15   3  16        5.27        8.06      6.85 o 
 -14   3  16       13.31       13.69      9.61 o 
 -13   3  16       22.59       29.43      7.92 o 
 -12   3  16       27.74       20.17      7.56 o 
 -11   3  16       44.43       46.21      8.64 o 
 -10   3  16       59.78       64.64      9.30 o 
  -9   3  16       61.20       61.92      7.85 o 
  -8   3  16        2.11       -4.63      4.63 o 
  -7   3  16        5.65        1.79      4.94 o 
  -6   3  16       48.18       33.08      7.25 o 
  -5   3  16      528.47      541.00     16.99 o 
  -4   3  16      211.26      213.00     12.50 o 
  -3   3  16        9.90        2.88      4.32 o 
  -2   3  16       17.97       12.09      4.84 o 
  -1   3  16        1.73        4.88      4.38 o 
   0   3  16        2.32       -1.45      4.71 o 
   1   3  16      114.18      123.53      8.75 o 
   2   3  16       26.53       26.52      6.81 o 
   3   3  16       18.08        9.61      4.89 o 
   4   3  16        4.59        4.62      4.33 o 
   5   3  16        0.21        1.82      4.35 o 
   6   3  16       22.40       13.45      6.19 o 
   7   3  16       21.32       34.16      8.33 o 
   8   3  16      110.85      134.94     13.81 o 
   9   3  16       20.07       21.24      9.73 o 
 -12   4  16       14.49       17.39      9.18 o 
 -11   4  16        0.54        5.85      6.26 o 
 -10   4  16        1.42        2.87      6.06 o 
  -9   4  16        8.85        2.09      5.93 o 
  -8   4  16        1.41        8.50      5.39 o 
  -7   4  16        3.39        8.99      5.02 o 
  -6   4  16        0.50       13.17      7.11 o 
  -5   4  16        6.59       -0.46      5.02 o 
  -4   4  16       10.67       13.33      6.66 o 
  -3   4  16       17.87       14.77      6.75 o 
  -2   4  16       16.82       20.09      7.05 o 
  -1   4  16        1.00        4.08      9.67 o 
   0   4  16        0.64       13.25      6.44 o 
   1   4  16        4.77       -3.64      8.01 o 
   2   4  16       24.56       30.06      8.19 o 
   3   4  16        5.43        8.72      6.52 o 
   4   4  16       15.74       10.23      8.53 o 
   5   4  16        0.07       -3.11      5.53 o 
   6   4  16        5.71        6.37      6.86 o 
  -5   5  16       49.07       55.41     12.61 o 
  -4   5  16       43.22       35.25     11.63 o 
  -3   5  16       85.35       98.77     16.15 o 
  -2   5  16       10.91        7.04      9.18 o 
  -1   5  16        4.11        4.61      9.86 o 
 -17   1  17        0.67       -2.23      7.48 o 
 -16   1  17       22.39       29.32     10.39 o 
 -15   1  17      161.05      153.97     17.26 o 
 -14   1  17        4.34        9.26     12.20 o 
 -13   1  17       57.96       62.24     11.84 o 
 -12   1  17       33.52       29.21      9.26 o 
 -11   1  17        0.16       -2.26      6.23 o 
 -10   1  17       59.77       51.53     10.51 o 
  -9   1  17       58.50       46.51      8.64 o 
  -8   1  17      374.98      379.59     26.13 o 
  -7   1  17      498.96      562.59     22.38 o 
  -6   1  17       64.54       86.41      8.86 o 
  -5   1  17      248.48      294.41     18.75 o 
  -4   1  17      180.38      167.84     11.49 o 
  -3   1  17      286.48      295.67     14.53 o 
  -2   1  17      265.32      249.45     13.46 o 
  -1   1  17       21.97       23.36      5.94 o 
   0   1  17       37.60       31.79      9.80 o 
   1   1  17        6.38       -0.95      4.34 o 
   2   1  17      203.92      190.54     13.02 o 
   3   1  17       39.36       40.72      6.64 o 
   4   1  17      137.09      126.58     10.66 o 
   5   1  17      195.43      208.42     13.00 o 
   6   1  17      117.58      115.52     10.06 o 
   7   1  17      200.59      186.26     12.78 o 
   8   1  17       14.57       14.49      5.81 o 
   9   1  17        1.12       -2.65      4.43 o 
  10   1  17       25.67       16.53      7.14 o 
  11   1  17       60.75       67.45      9.25 o 
 -16   2  17       11.83       14.34      9.40 o 
 -15   2  17        6.66       -0.16      8.19 o 
 -14   2  17        0.63        8.57      8.60 o 
 -13   2  17        0.34       10.34      7.93 o 
 -12   2  17        4.34        4.96      7.57 o 
 -11   2  17       22.61       24.43      8.86 o 
 -10   2  17      142.02      154.78     15.93 o 
  -9   2  17       10.27       13.89      9.63 o 
  -8   2  17       59.32       70.08      9.64 o 
  -7   2  17       52.80       45.14      8.20 o 
  -6   2  17      162.25      172.44     13.58 o 
  -5   2  17      261.06      231.03     13.27 o 
  -4   2  17      140.34      155.48     10.92 o 
  -3   2  17       90.06       88.70      8.81 o 
  -2   2  17       24.18       17.79      5.41 o 
  -1   2  17       12.10       14.00      5.17 o 
   0   2  17       82.70       59.56      9.49 o 
   1   2  17      129.94      136.57     11.61 o 
   2   2  17        2.56        3.15      5.04 o 
   3   2  17      122.84      107.51      8.72 o 
   4   2  17       86.47       76.88      9.47 o 
   5   2  17       19.98       15.77      5.39 o 
   6   2  17        6.01       -2.32      4.43 o 
   7   2  17       80.06       67.25      7.63 o 
   8   2  17       60.56       72.21      8.05 o 
   9   2  17        3.63        0.69      4.89 o 
  10   2  17        3.46       12.34      6.52 o 
 -14   3  17        0.58       -2.60      6.37 o 
 -13   3  17       11.11       11.38      7.09 o 
 -12   3  17        2.47       -5.13      6.15 o 
 -11   3  17       44.41       48.94      8.88 o 
 -10   3  17       34.44       48.71      8.96 o 
  -9   3  17       11.67        7.38      5.40 o 
  -8   3  17        9.30        5.95      5.74 o 
  -7   3  17      103.39       97.90      9.35 o 
  -6   3  17        1.56        6.78      5.25 o 
  -5   3  17        2.01        1.96      5.00 o 
  -4   3  17        6.84       16.75      5.72 o 
  -3   3  17        4.16        3.06      4.53 o 
  -2   3  17       15.63       12.56      7.89 o 
  -1   3  17       13.65        3.20      4.32 o 
   0   3  17       10.18        8.47      4.81 o 
   1   3  17       55.12       65.27      8.25 o 
   2   3  17       23.11       17.26      7.34 o 
   3   3  17        1.11       10.47      4.74 o 
   4   3  17       11.44        5.37      4.70 o 
   5   3  17       11.63        2.69      4.83 o 
   6   3  17        0.25       -2.47      5.89 o 
   7   3  17        3.13       13.87      7.30 o 
   8   3  17        0.80       21.64      8.99 o 
 -11   4  17       32.16       35.69      8.89 o 
 -10   4  17       34.97       31.27      8.76 o 
  -9   4  17        2.13       -1.65      6.15 o 
  -8   4  17       71.48       81.33      9.89 o 
  -7   4  17       86.23       93.34      9.22 o 
  -6   4  17      141.89      125.20     10.73 o 
  -5   4  17       44.95       56.76      8.16 o 
  -4   4  17      115.65      144.10     13.18 o 
  -3   4  17        2.45       -2.16      6.05 o 
  -2   4  17       11.76        9.85      6.80 o 
  -1   4  17       14.61       13.95      7.49 o 
   0   4  17        1.95       -0.03      6.18 o 
   1   4  17        7.34        5.02      6.52 o 
   2   4  17       36.59       39.56      8.65 o 
   3   4  17        2.49        8.97      6.71 o 
   4   4  17       23.27       12.20      7.39 o 
   5   4  17        1.90       14.00      7.26 o 
 -17   0  18        0.20      -10.95     10.95 o 
 -16   0  18      122.57      138.95     23.78 o 
 -15   0  18       92.14       56.96     16.90 o 
 -14   0  18       34.47       18.15     12.52 o 
 -13   0  18       70.00       69.79     17.84 o 
 -12   0  18      131.43      129.87     21.91 o 
 -11   0  18       83.08       48.19     15.33 o 
 -10   0  18      171.56      165.86     24.10 o 
  -9   0  18       56.78       41.62     14.40 o 
  -8   0  18      161.21      169.06     17.15 o 
  -7   0  18        1.93       -6.53      6.53 o 
  -6   0  18     2113.84     2190.33     64.15 o 
  -5   0  18       30.22       19.93      8.64 o 
  -4   0  18      293.85      288.89     21.19 o 
  -3   0  18       58.40       57.18     21.12 o 
  -2   0  18       48.54       27.63      9.06 o 
  -1   0  18      208.99      225.83     22.38 o 
   0   0  18        0.22       -3.48      5.84 o 
   1   0  18      174.81      146.08     20.65 o 
   2   0  18       60.23       49.32     10.50 o 
   3   0  18      196.07      182.64     17.15 o 
   4   0  18      161.94      179.12     17.70 o 
   5   0  18      398.69      425.06     26.76 o 
   6   0  18      662.39      694.14     29.54 o 
   7   0  18       75.60       67.39     12.02 o 
   8   0  18       45.34       59.11     12.27 o 
   9   0  18       10.10        8.37      8.69 o 
  10   0  18       42.19       43.50     11.67 o 
 -16   1  18        6.06        2.01     11.42 o 
 -15   1  18       12.65       11.94      8.28 o 
 -14   1  18       73.24       71.08     22.69 o 
 -13   1  18      111.08       98.72     23.16 o 
 -12   1  18       53.24       19.96      8.64 o 
 -11   1  18        0.00       -0.17      7.26 o 
 -10   1  18        3.12       -0.13      6.97 o 
  -9   1  18      113.61      117.65     17.70 o 
  -8   1  18        2.52       14.36      6.48 o 
  -7   1  18       76.80       78.14     10.43 o 
  -6   1  18      171.49      173.69     12.08 o 
  -5   1  18      410.01      420.79     16.16 o 
  -4   1  18        0.36       -3.99      5.60 o 
  -3   1  18      123.67      129.23     10.43 o 
  -2   1  18       19.27       30.44      6.46 o 
  -1   1  18       28.35       24.10      6.24 o 
   0   1  18        0.54        0.57      4.47 o 
   1   1  18       77.74       68.54      8.00 o 
   2   1  18      136.21      131.57     11.56 o 
   3   1  18       13.57       20.42      5.88 o 
   4   1  18       91.48       99.85      9.61 o 
   5   1  18       46.65       47.71      7.55 o 
   6   1  18        0.38        7.87      5.55 o 
   7   1  18        6.03        6.95      5.61 o 
   8   1  18        8.05        1.49      5.06 o 
   9   1  18        4.24       -4.45      4.85 o 
  10   1  18       52.22       26.45      6.94 o 
 -15   2  18       21.96        5.76     16.27 o 
 -14   2  18        7.00        9.73      8.82 o 
 -13   2  18        0.12       -0.49      7.51 o 
 -12   2  18        0.05       -4.27      6.72 o 
 -11   2  18        0.02       -1.35      6.28 o 
 -10   2  18       30.36       20.47     11.42 o 
  -9   2  18      118.98       68.99      9.80 o 
  -8   2  18      189.72      175.20     14.27 o 
  -7   2  18      186.24      213.98     17.17 o 
  -6   2  18      118.80      133.30     13.43 o 
  -5   2  18      174.83      168.44     11.86 o 
  -4   2  18       24.19       20.62      6.04 o 
  -3   2  18       10.20       10.49      5.24 o 
  -2   2  18        0.53       -2.71      4.60 o 
  -1   2  18        2.12        9.99      5.23 o 
   0   2  18        3.08       -1.77      4.67 o 
   1   2  18       42.45       44.40      7.13 o 
   2   2  18      118.64      116.41     10.27 o 
   3   2  18       18.86       16.69      5.39 o 
   4   2  18        0.47        1.00      4.62 o 
   5   2  18        1.76        0.44      4.66 o 
   6   2  18        5.66        0.11      5.09 o 
   7   2  18       13.94        7.02      5.42 o 
   8   2  18      127.83      160.09     11.30 o 
   9   2  18       12.83       19.15      9.14 o 
 -13   3  18       42.01       62.28     12.83 o 
 -12   3  18       12.71        9.32      7.25 o 
 -11   3  18        7.02        2.63     10.50 o 
 -10   3  18       77.23       99.20     11.55 o 
  -9   3  18      171.39      199.26     13.39 o 
  -8   3  18        0.05        1.46      5.52 o 
  -7   3  18       38.45       53.43      8.05 o 
  -6   3  18        0.01        6.92      5.92 o 
  -5   3  18        5.21       19.34      6.25 o 
  -4   3  18       22.52       10.40      5.93 o 
  -3   3  18       76.16       77.71      8.06 o 
  -2   3  18        2.29        2.81      4.83 o 
  -1   3  18       15.59        4.35      4.58 o 
   0   3  18       20.38       12.30      5.25 o 
   1   3  18       21.63       18.89      5.74 o 
   2   3  18      281.16      258.53     15.82 o 
   3   3  18      124.87      125.24     10.94 o 
   4   3  18       36.51       28.26      7.11 o 
   5   3  18       30.00       18.31      6.26 o 
   6   3  18       15.34       32.21      8.85 o 
   7   3  18        2.49       15.12      7.58 o 
  -9   4  18       28.40       32.11      9.04 o 
  -8   4  18      109.43      107.47     10.75 o 
  -7   4  18      107.01      110.36     10.43 o 
  -6   4  18       19.21       30.94      7.35 o 
  -5   4  18        0.88        0.58      8.10 o 
  -4   4  18       20.46       32.11      8.69 o 
  -3   4  18       37.02       34.37      8.65 o 
  -2   4  18       28.96       25.06      7.99 o 
  -1   4  18        6.03        8.58      9.47 o 
   0   4  18        0.27       -3.03     11.26 o 
   1   4  18        7.32        6.98      6.95 o 
   2   4  18       52.13       42.12      9.09 o 
   3   4  18        2.76        0.13      6.73 o 
 -15   1  19        1.67       20.68      9.73 o 
 -14   1  19       69.88       55.41     12.81 o 
 -13   1  19       13.47       18.34      9.54 o 
 -12   1  19        0.90        5.99      8.29 o 
 -11   1  19        0.01       -4.07     10.64 o 
 -10   1  19       30.97       31.01      9.71 o 
  -9   1  19       13.88       13.78      7.12 o 
  -8   1  19        4.10        9.27      6.66 o 
  -7   1  19      296.76      309.60     16.19 o 
  -6   1  19      141.80      185.77     12.91 o 
  -5   1  19        0.26        2.20      5.23 o 
  -4   1  19      209.51      227.46     18.76 o 
  -3   1  19        1.70       -1.06      4.68 o 
  -2   1  19      155.63      177.67     12.23 o 
  -1   1  19        1.99       -2.16      4.85 o 
   0   1  19        3.75        1.63      4.92 o 
   1   1  19       77.97       74.08      8.64 o 
   2   1  19        9.62       20.62      6.05 o 
   3   1  19       44.69       46.16      7.50 o 
   4   1  19       26.72       30.87      7.03 o 
   5   1  19       31.65       36.58      7.18 o 
   6   1  19        6.49        3.13      5.61 o 
   7   1  19       73.37       94.89     12.06 o 
   8   1  19        6.29       13.42      5.92 o 
   9   1  19        1.27       -0.91      5.32 o 
 -14   2  19        7.48       -5.62      8.92 o 
 -13   2  19        8.04        0.94      8.19 o 
 -12   2  19        3.28       -1.43      8.61 o 
 -11   2  19        1.89        4.75      7.52 o 
 -10   2  19       25.02       23.50     10.48 o 
  -9   2  19        3.01       -0.56      6.32 o 
  -8   2  19        0.15        2.20      5.90 o 
  -7   2  19        7.47       10.76      6.64 o 
  -6   2  19        6.22        9.64      7.32 o 
  -5   2  19       40.75       53.42      7.79 o 
  -4   2  19       50.72       53.77      7.91 o 
  -3   2  19       20.24        6.61      5.38 o 
  -2   2  19       66.40       71.51      8.99 o 
  -1   2  19        0.07       -5.63      7.36 o 
   0   2  19        4.29       -4.68      5.46 o 
   1   2  19       10.43        1.65      5.69 o 
   2   2  19       24.03       20.62      6.45 o 
   3   2  19        1.05       -3.96      6.21 o 
   4   2  19      124.84      129.69     10.19 o 
   5   2  19       28.66       31.41      7.14 o 
   6   2  19       55.33       58.91      7.75 o 
   7   2  19       10.91       14.17      6.03 o 
   8   2  19       28.27       21.77      6.62 o 
 -12   3  19       23.30       29.59      8.65 o 
 -11   3  19        0.14        1.40      6.34 o 
 -10   3  19       71.11       83.13     11.02 o 
  -9   3  19        0.40        3.94      6.11 o 
  -8   3  19      173.21      186.79     13.21 o 
  -7   3  19        0.18        1.79      6.07 o 
  -6   3  19       12.04       18.71      6.77 o 
  -5   3  19       35.07       42.83      7.81 o 
  -4   3  19       48.12       51.43      8.35 o 
  -3   3  19        1.79       -4.26      4.50 o 
  -2   3  19        1.29        4.47      5.62 o 
  -1   3  19        5.77        2.08      4.97 o 
   0   3  19        0.83       -2.96      4.62 o 
   1   3  19        2.78        1.55      4.92 o 
   2   3  19       33.56       20.50      7.18 o 
   3   3  19        0.74        1.09      4.97 o 
   4   3  19        0.11        1.17      4.74 o 
   5   3  19        0.01        8.63      7.04 o 
  -6   4  19       52.24       49.25     10.04 o 
  -5   4  19       77.41      103.44     12.48 o 
  -4   4  19        9.06        0.40      6.90 o 
  -3   4  19        3.25       -2.42      6.82 o 
  -2   4  19        6.36       -0.43      6.90 o 
  -1   4  19       37.14       35.17     14.87 o 
   0   4  19        2.52        2.16      7.40 o 
 -15   0  20      220.43      239.40     30.36 o 
 -14   0  20       16.61       17.84     12.83 o 
 -13   0  20       56.83       71.35     19.72 o 
 -12   0  20       75.50       45.06     15.65 o 
 -11   0  20      108.08      100.45     20.97 o 
 -10   0  20       15.93       22.84     12.83 o 
  -9   0  20       73.34      100.45     20.65 o 
  -8   0  20        0.27        6.48      8.07 o 
  -7   0  20      983.75      937.12     54.61 o 
  -6   0  20        6.14        8.63      8.72 o 
  -5   0  20      361.44      306.80     23.44 o 
  -4   0  20      110.83       97.98     14.34 o 
  -3   0  20       83.49      106.26     14.56 o 
  -2   0  20      109.73       81.58     13.35 o 
  -1   0  20       53.25       67.54     12.37 o 
   0   0  20        0.55       -2.75      7.82 o 
   1   0  20       35.42       39.10     10.51 o 
   2   0  20      344.39      366.19     25.20 o 
   3   0  20        1.05       -6.85      6.85 o 
   4   0  20        0.99        3.03      8.61 o 
   5   0  20       18.41       22.30      9.80 o 
   6   0  20       11.22        9.26      8.49 o 
   7   0  20        0.54        4.51      8.30 o 
   8   0  20        4.89       15.74     12.67 o 
 -14   1  20       12.16       11.96      9.23 o 
 -13   1  20        6.77       -3.76      7.97 o 
 -12   1  20        7.24        8.64      8.61 o 
 -11   1  20        2.37       -5.79      6.86 o 
 -10   1  20       53.36       45.71     11.26 o 
  -9   1  20       10.66       10.27      7.47 o 
  -8   1  20        3.63       10.77      6.91 o 
  -7   1  20        4.93       -4.62      5.71 o 
  -6   1  20      655.38      722.71     21.73 o 
  -5   1  20      143.66      164.65     19.47 o 
  -4   1  20        0.15        7.35      5.73 o 
  -3   1  20       17.82       11.00      5.86 o 
  -2   1  20        6.45        0.65      5.24 o 
  -1   1  20       12.78       13.46      6.34 o 
   0   1  20        4.60        5.40      5.61 o 
   1   1  20        4.08        3.92      6.10 o 
   2   1  20        3.25       -1.39      5.73 o 
   3   1  20       45.36       42.29      7.60 o 
   4   1  20        2.29       -0.47      5.22 o 
   5   1  20        0.09       -4.97      4.97 o 
   6   1  20        5.35        1.72      5.59 o 
   7   1  20       34.52       21.60      6.82 o 
 -13   2  20       18.11       14.60     10.33 o 
 -12   2  20        1.41        2.98      8.18 o 
 -11   2  20       19.01       30.95     10.34 o 
 -10   2  20        3.23       11.28      8.18 o 
  -9   2  20        2.02        5.81      7.08 o 
  -8   2  20        5.73        9.84      7.31 o 
  -7   2  20       79.90       88.99     16.03 o 
  -6   2  20        2.21        2.25      5.61 o 
  -5   2  20        1.25        1.98      5.35 o 
  -4   2  20        3.61       -5.14      7.36 o 
  -3   2  20       89.06       73.30      9.21 o 
  -2   2  20        6.10        7.75      5.59 o 
  -1   2  20       10.69       11.78      7.89 o 
   0   2  20        0.99       10.36      5.60 o 
   1   2  20        4.82        1.57      5.25 o 
   2   2  20       23.04       26.10      7.03 o 
   3   2  20       36.86       28.30      6.75 o 
   4   2  20        0.07       -4.57      4.57 o 
   5   2  20        0.02       -4.71      6.91 o 
   6   2  20       25.01       22.09      8.34 o 
 -10   3  20       48.08       44.51     10.11 o 
  -9   3  20        7.51        2.62      6.04 o 
  -8   3  20       15.22       19.95      7.15 o 
  -7   3  20       41.69       56.58      8.83 o 
  -6   3  20       71.63       71.93      9.47 o 
  -5   3  20        0.68        3.96      5.95 o 
  -4   3  20       34.03       54.18      8.59 o 
  -3   3  20       27.16       27.24      7.51 o 
  -2   3  20        4.61        5.83      5.32 o 
  -1   3  20        0.17       -4.64      4.64 o 
   0   3  20        7.38        6.20      5.48 o 
   1   3  20        0.63       -0.66      6.32 o 
   2   3  20       14.53        7.16      5.56 o 
   3   3  20        7.72        6.53      5.46 o 
 -13   1  21       68.73       55.62     12.83 o 
 -12   1  21        0.01       -6.57      6.99 o 
 -11   1  21        3.26       -6.86      6.86 o 
 -10   1  21        4.64       -3.33      7.63 o 
  -9   1  21      211.01      174.18     15.35 o 
  -8   1  21      289.45      274.52     20.71 o 
  -7   1  21        2.97       10.80      6.55 o 
  -6   1  21      130.02      132.80     11.73 o 
  -5   1  21      137.01      157.91     13.82 o 
  -4   1  21      152.31      151.38     12.54 o 
  -3   1  21        1.10       -2.80      5.59 o 
  -2   1  21      143.76      160.99     15.54 o 
  -1   1  21       50.15       43.06      8.01 o 
   0   1  21       14.88       -0.76      5.48 o 
   1   1  21        5.94        8.38      6.05 o 
   2   1  21        5.76        2.48      7.00 o 
   3   1  21        0.27        6.83      5.78 o 
   4   1  21      101.15       85.57     10.03 o 
   5   1  21       88.00       99.22     10.65 o 
   6   1  21       69.20       64.36      9.31 o 
 -11   2  21      138.37      142.61     17.48 o 
 -10   2  21       10.01        4.27      8.78 o 
  -9   2  21       56.23       40.15     13.52 o 
  -8   2  21        8.41        5.09      6.85 o 
  -7   2  21      232.41      251.34     18.06 o 
  -6   2  21        9.37       19.68      6.71 o 
  -5   2  21       42.63       51.41      8.41 o 
  -4   2  21      109.20      105.38     11.01 o 
  -3   2  21        2.10       -0.88      5.66 o 
  -2   2  21        7.59        9.24      6.03 o 
  -1   2  21       11.35       12.69      6.17 o 
   0   2  21       39.02       39.11      7.76 o 
   1   2  21       47.19       41.21      8.06 o 
   2   2  21        8.33        8.37      5.64 o 
   3   2  21       47.39       45.20      7.44 o 
   4   2  21       14.28        6.01      7.05 o 
  -7   3  21        0.06       -2.98      6.22 o 
  -6   3  21        6.05       -5.11      5.11 o 
  -5   3  21       36.36       40.82     11.07 o 
  -4   3  21       34.58       23.26      9.58 o 
  -3   3  21        4.80        8.15      5.87 o 
  -2   3  21        0.80        2.34      5.57 o 
  -1   3  21        0.04       -4.08      5.28 o 
   0   3  21        0.64        3.58      5.36 o 
 -12   0  22       29.96       15.96     13.77 o 
 -11   0  22       25.34       26.91     15.65 o 
 -10   0  22        5.29       23.16     13.46 o 
  -9   0  22       10.39       10.04      9.17 o 
  -8   0  22       61.44       48.58     16.27 o 
  -7   0  22      239.07      202.41     20.67 o 
  -6   0  22      277.61      301.27     24.45 o 
  -5   0  22       17.41       12.79     10.17 o 
  -4   0  22        2.63       -6.85      6.85 o 
  -3   0  22       21.08       24.75     10.17 o 
  -2   0  22        2.07       -0.83      7.93 o 
  -1   0  22       32.77       41.35     11.36 o 
   0   0  22       49.23       48.68     11.95 o 
   1   0  22      110.73      131.78     21.59 o 
   2   0  22       18.15       34.60     19.56 o 
   3   0  22       41.57       39.84     11.82 o 
   4   0  22        3.20        5.90      8.30 o 
 -11   1  22        2.33       -7.14      7.14 o 
 -10   1  22        9.94        4.61      7.83 o 
  -9   1  22       49.93       58.20     10.84 o 
  -8   1  22       36.34       29.79      9.09 o 
  -7   1  22        9.47       17.71      6.87 o 
  -6   1  22        2.30        5.91      6.05 o 
  -5   1  22      137.88      117.35     11.35 o 
  -4   1  22        0.96       -2.36      5.43 o 
  -3   1  22        8.76        4.77      5.78 o 
  -2   1  22       21.37       19.64      6.70 o 
  -1   1  22        4.72        8.13      6.08 o 
   0   1  22       11.65       20.60      6.95 o 
   1   1  22        9.26        7.46      7.08 o 
   2   1  22      160.45      157.31     13.22 o 
   3   1  22       29.75       48.27      8.93 o 
   4   1  22       18.14       18.35      7.30 o 
  -9   2  22        1.09       10.51      7.88 o 
  -8   2  22        0.19        4.99      7.46 o 
  -7   2  22       96.92       99.10     18.34 o 
  -6   2  22        1.68        6.88      6.33 o 
  -5   2  22       43.37       37.71      9.21 o 
  -4   2  22       40.63       38.82      8.05 o 
  -3   2  22        0.17       -1.41      5.36 o 
  -2   2  22        7.58       12.34      6.55 o 
  -1   2  22        1.94       -2.65      5.33 o 
   0   2  22        4.60        8.87      6.59 o 
   1   2  22        0.86        4.63      6.05 o 
   2   2  22       21.14       21.12      6.88 o 
  -9   1  23       31.75       26.51      9.20 o 
  -8   1  23       36.23       34.73     10.03 o 
  -7   1  23        8.91        8.08      6.67 o 
  -6   1  23       11.51       12.18      7.01 o 
  -5   1  23        1.93        0.25      5.99 o 
  -4   1  23       21.51       22.04      7.53 o 
  -3   1  23        0.00        6.77      5.98 o 
  -2   1  23        0.23        7.08      6.18 o 
  -1   1  23       16.30       16.82      9.94 o 
   0   1  23       53.77       57.16      9.44 o 
   1   1  23       27.17       42.44      8.27 o 
  -5   0  24        0.65        7.81      9.25 o 
  -4   0  24       33.09       35.36     11.95 o 
  -3   0  24        0.62       -0.88      8.60 o 
                                                 
